# Supplementary material for: 2,6-Anhydro-1,3-di-O-benzyl-d-mannitol
Source: Acta Crystallogr Sect E Struct Rep Online. 2011 Jun 18;67(Pt 7):o1653–4. doi: 10.1107/S1600536811022306 (PMC3152021; doi:10.1107/S1600536811022306)
Supplement: Supplementary file 1 [file e-67-o1653-sup1.cif]

##############################################################################
#                                                                            #
# This CIF contains the data in a paper accepted for publication in          #
# Acta Crystallographica Section E. It conforms to the requirements of       #
# Notes for Authors for Acta Crystallographica Section E, and has been       #
# peer reviewed under the auspices of the IUCr Commission on Journals.       #
#                                                                            #
# Full details of the Crystallographic Information File format               #
# are given in the paper "The Crystallographic Information File (CIF):       #
# a New Standard Archive File for Crystallography" by S. R. Hall, F. H.      #
# Allen and I. D. Brown [Acta Cryst. (1991), A47, 655-685].                  #
#                                                                            #
# The current version of the core CIF dictionary is obtainable from          #
# ftp://ftp.iucr.org/pub/cif_core.dic.                                       #
#                                                                            #
# Software is freely available for graphical display of the structure(s)     #
# in this CIF. For information consult the CIF software page                 #
# http://www.iucr.org/resources/cif/software.                                #
#                                                                            #
# This file may be used for bona fide research purposes within the           #
# scientific community so long as proper attribution is given to the journal # 
# article from which it was obtained.                                        #
#                                                                            #
##############################################################################
data_I
_audit_creation_method     SHELXL97
_chemical_name_systematic
;
2,6-Anhydro-1,3-di-<i>O</i>-benzyl-D-mannitol
;
_chemical_name_common     ?
_chemical_formula_moiety     'C20 H24 O5'
_chemical_formula_sum     'C20 H24 O5'
_chemical_formula_iupac     'C20 H24 O5'
_chemical_formula_weight     344.39
_chemical_melting_point     454(3)
_symmetry_cell_setting     monoclinic
_symmetry_space_group_name_H-M     'P 21'
_symmetry_space_group_name_Hall     'P 2yb'
loop_
    _symmetry_equiv_pos_as_xyz
    'x, y, z'
    '-x, y+1/2, -z'
_cell_length_a     5.6584(10)
_cell_length_b     7.9610(12)
_cell_length_c     19.808(4)
_cell_angle_alpha     90.00
_cell_angle_beta     91.968(6)
_cell_angle_gamma     90.00
_cell_volume     891.8(3)
_cell_formula_units_Z     2
_cell_measurement_reflns_used     2505
_cell_measurement_theta_min     2.1
_cell_measurement_theta_max     25.0
_cell_measurement_temperature     200(2)
_cell_special_details     ?
_exptl_crystal_description     plate
_exptl_crystal_colour     colourless
_exptl_crystal_size_max     0.6
_exptl_crystal_size_mid     0.4
_exptl_crystal_size_min     0.05
_exptl_crystal_density_diffrn     1.283
_exptl_crystal_density_meas     ?
_exptl_crystal_density_method     'not measured'
_exptl_crystal_F_000     368
_exptl_absorpt_coefficient_mu     0.091
_exptl_absorpt_correction_type     multi-scan
_exptl_absorpt_process_details     '(SADABS; Sheldrick, 2008<i>b</i>)'
_exptl_absorpt_correction_T_min     0.91
_exptl_absorpt_correction_T_max     0.98
_exptl_special_details
;
;
_diffrn_ambient_temperature     200(2)
_diffrn_radiation_type     MoK\a
_diffrn_radiation_wavelength     0.71073
_diffrn_radiation_source     'XOS X-beam microfocus source'
_diffrn_radiation_monochromator     'doubly curved silicon crystal'
_diffrn_measurement_device_type     'Bruker SMART X2S'
_diffrn_measurement_method     \w
_diffrn_detector_area_resol_mean     ?
_diffrn_reflns_number     8624
_diffrn_reflns_av_R_equivalents     0.0522
_diffrn_reflns_av_sigmaI/netI     0.0343
_diffrn_reflns_theta_min     2.06
_diffrn_reflns_theta_max     25.04
_diffrn_reflns_theta_full     25.04
_diffrn_measured_fraction_theta_max     0.990
_diffrn_measured_fraction_theta_full     0.990
_diffrn_reflns_limit_h_min     -6
_diffrn_reflns_limit_h_max     6
_diffrn_reflns_limit_k_min     -9
_diffrn_reflns_limit_k_max     9
_diffrn_reflns_limit_l_min     -23
_diffrn_reflns_limit_l_max     23
_diffrn_standards_number     ?
_diffrn_standards_interval_count     ?
_diffrn_standards_interval_time     ?
_diffrn_standards_decay_%     ?
_refine_special_details
;
Refinement of <i>F</i>^2^ against ALL reflections. The weighted <i>R</i>-factor
<i>wR</i> and goodness of fit <i>S</i> are based on <i>F</i>^2^, conventional
<i>R</i>-factors <i>R</i> are based on <i>F</i>, with <i>F</i> set to zero for
negative <i>F</i>^2^. The threshold expression of <i>F</i>^2^ >
\s(<i>F</i>^2^) is used only for calculating <i>R</i>-factors(gt) <i>etc</i>.
and is not relevant to the choice of reflections for refinement.
<i>R</i>-factors based on <i>F</i>^2^ are statistically about twice as large
as those based on <i>F</i>, and <i>R</i>-factors based on ALL data will be
even larger.
;
_reflns_number_total     1695
_reflns_number_gt     1458
_reflns_threshold_expression     I>2\s(I)
_refine_ls_structure_factor_coef     Fsqd
_refine_ls_matrix_type     full
_refine_ls_R_factor_all     0.0418
_refine_ls_R_factor_gt     0.0348
_refine_ls_wR_factor_gt     0.0787
_refine_ls_wR_factor_ref     0.0815
_refine_ls_goodness_of_fit_ref     0.985
_refine_ls_restrained_S_all     0.985
_refine_ls_number_reflns     1695
_refine_ls_number_parameters     228
_refine_ls_number_restraints     1
_refine_ls_hydrogen_treatment     constr
_refine_ls_weighting_scheme     calc
_refine_ls_weighting_details
       'calc w = 1/[\s^2^(Fo^2^)+(0.0509P)^2^+0.0000P] where P=(Fo^2^+2Fc^2^)/3'
_atom_sites_solution_hydrogens     geom
_atom_sites_solution_primary     direct
_atom_sites_solution_secondary     difmap
_refine_ls_shift/su_max     0.000
_refine_ls_shift/su_mean     0.000
_refine_diff_density_max     0.194
_refine_diff_density_min     -0.144
_refine_ls_extinction_method     none
_refine_ls_extinction_coef     ?
loop_
    _atom_type_symbol
    _atom_type_description
    _atom_type_scat_dispersion_real
    _atom_type_scat_dispersion_imag
    _atom_type_scat_source
    'C' 'C' 0.0033 0.0016
                         'International Tables Vol C Tables 4.2.6.8 and 6.1.1.4'
    'H' 'H' 0.0000 0.0000
                         'International Tables Vol C Tables 4.2.6.8 and 6.1.1.4'
    'O' 'O' 0.0106 0.0060
                         'International Tables Vol C Tables 4.2.6.8 and 6.1.1.4'
_computing_data_collection     'GIS (Bruker, 2010)'
_computing_cell_refinement
;
APEX2 (Bruker, 2010) and SAINT (Bruker, 2009)
;
_computing_data_reduction
;
SAINT (Bruker, 2009) and XPREP in SHELXTL (Sheldrick,
2008<i>a</i>)
;
_computing_structure_solution     'SHELXS97 (Sheldrick, 2008<i>a</i>)'
_computing_structure_refinement     'SHELXL97 (Sheldrick, 2008<i>a</i>)'
_computing_molecular_graphics
;
ORTEP-3 for Windows (Farrugia, 1999) and Mercury (Macrae <i>et al.</i>,
2008)
;
_computing_publication_material     'PLATON (Spek, 2009)'
loop_
    _atom_site_type_symbol
    _atom_site_label
    _atom_site_fract_x
    _atom_site_fract_y
    _atom_site_fract_z
    _atom_site_U_iso_or_equiv
    _atom_site_adp_type
    _atom_site_calc_flag
    _atom_site_refinement_flags
    _atom_site_occupancy
    _atom_site_symmetry_multiplicity
    _atom_site_disorder_assembly
    _atom_site_disorder_group
    O O1 0.5054(4) 0.6502(3) 0.64947(9) 0.0699(7) Uani d . 1 1 . .
    O O2 0.6876(3) 0.44181(18) 0.54580(7) 0.0288(4) Uani d . 1 1 . .
    O O3 0.8458(3) 0.2160(2) 0.70085(7) 0.0329(4) Uani d . 1 1 . .
    O O4 1.0068(3) -0.0091(2) 0.59915(8) 0.0389(4) Uani d . 1 1 . .
    H H4 0.9884 -0.0925 0.5735 0.047 Uiso calc R 1 1 . .
    O O5 1.0291(3) 0.2171(2) 0.48840(8) 0.0311(4) Uani d . 1 1 . .
    H H5 1.1187 0.1341 0.4836 0.037 Uiso calc R 1 1 . .
    C C1 0.7134(5) 0.5512(3) 0.65761(12) 0.0426(7) Uani d . 1 1 . .
    H H1A 0.7402 0.5208 0.7057 0.051 Uiso calc R 1 1 . .
    H H1B 0.8523 0.6151 0.6427 0.051 Uiso calc R 1 1 . .
    C C2 0.6801(4) 0.3952(3) 0.61547(11) 0.0296(5) Uani d . 1 1 . .
    H H2A 0.5206 0.3471 0.6240 0.036 Uiso calc R 1 1 . .
    C C3 0.8671(4) 0.2607(3) 0.63147(10) 0.0272(5) Uani d . 1 1 . .
    H H3A 1.0284 0.3072 0.6241 0.033 Uiso calc R 1 1 . .
    C C4 0.8223(4) 0.1094(3) 0.58552(10) 0.0285(5) Uani d . 1 1 . .
    H H4A 0.6689 0.0569 0.5976 0.034 Uiso calc R 1 1 . .
    C C5 0.8049(4) 0.1607(3) 0.51169(11) 0.0275(5) Uani d . 1 1 . .
    H H5A 0.7506 0.0621 0.4839 0.033 Uiso calc R 1 1 . .
    C C6 0.6287(4) 0.3020(3) 0.50228(11) 0.0311(5) Uani d . 1 1 . .
    H H6A 0.6261 0.3397 0.4546 0.037 Uiso calc R 1 1 . .
    H H6B 0.4687 0.2606 0.5123 0.037 Uiso calc R 1 1 . .
    C C9 1.0627(4) 0.1952(4) 0.73746(12) 0.0466(7) Uani d . 1 1 . .
    H H9A 1.1698 0.2896 0.7274 0.056 Uiso calc R 1 1 . .
    H H9B 1.1392 0.0897 0.7233 0.056 Uiso calc R 1 1 . .
    C C10 0.5053(8) 0.7934(4) 0.69327(14) 0.0781(12) Uani d . 1 1 . .
    H H10A 0.3683 0.8656 0.6807 0.094 Uiso calc R 1 1 . .
    H H10B 0.6509 0.8596 0.6867 0.094 Uiso calc R 1 1 . .
    C C11 1.0226(4) 0.1894(3) 0.81204(11) 0.0358(6) Uani d . 1 1 . .
    C C12 0.8296(5) 0.2669(4) 0.84079(12) 0.0436(7) Uani d . 1 1 . .
    H H12A 0.7150 0.3227 0.8127 0.052 Uiso calc R 1 1 . .
    C C13 0.8036(5) 0.2634(4) 0.90972(13) 0.0538(8) Uani d . 1 1 . .
    H H13A 0.6711 0.3162 0.9289 0.065 Uiso calc R 1 1 . .
    C C14 0.9691(5) 0.1834(5) 0.95082(13) 0.0595(9) Uani d . 1 1 . .
    H H14A 0.9516 0.1822 0.9983 0.071 Uiso calc R 1 1 . .
    C C15 1.1608(5) 0.1049(4) 0.92311(13) 0.0579(8) Uani d . 1 1 . .
    H H15A 1.2745 0.0488 0.9514 0.069 Uiso calc R 1 1 . .
    C C16 1.1858(5) 0.1086(4) 0.85404(13) 0.0464(7) Uani d . 1 1 . .
    H H16A 1.3177 0.0545 0.8351 0.056 Uiso calc R 1 1 . .
    C C21 0.4931(5) 0.7468(4) 0.76631(13) 0.0437(7) Uani d . 1 1 . .
    C C22 0.3085(5) 0.6518(4) 0.79079(15) 0.0546(8) Uani d . 1 1 . .
    H H22A 0.1873 0.6120 0.7605 0.066 Uiso calc R 1 1 . .
    C C23 0.2996(6) 0.6149(5) 0.85879(17) 0.0656(9) Uani d . 1 1 . .
    H H23A 0.1729 0.5496 0.8750 0.079 Uiso calc R 1 1 . .
    C C24 0.4711(7) 0.6713(5) 0.90252(15) 0.0693(10) Uani d . 1 1 . .
    H H24A 0.4632 0.6463 0.9493 0.083 Uiso calc R 1 1 . .
    C C25 0.6537(6) 0.7633(5) 0.87996(16) 0.0699(10) Uani d . 1 1 . .
    H H25A 0.7729 0.8032 0.9109 0.084 Uiso calc R 1 1 . .
    C C26 0.6663(5) 0.7989(4) 0.81241(16) 0.0553(8) Uani d . 1 1 . .
    H H26A 0.7974 0.8609 0.7970 0.066 Uiso calc R 1 1 . .
loop_
    _atom_site_aniso_label
    _atom_site_aniso_U_11
    _atom_site_aniso_U_22
    _atom_site_aniso_U_33
    _atom_site_aniso_U_12
    _atom_site_aniso_U_13
    _atom_site_aniso_U_23
    O1 0.1104(18) 0.0642(16) 0.0345(10) 0.0575(15) -0.0080(10) -0.0070(10)
    O2 0.0307(9) 0.0287(10) 0.0270(8) 0.0029(7) 0.0009(6) -0.0007(7)
    O3 0.0340(8) 0.0391(10) 0.0257(7) 0.0029(8) 0.0014(6) 0.0036(7)
    O4 0.0506(11) 0.0277(10) 0.0382(9) 0.0118(9) -0.0026(7) -0.0040(7)
    O5 0.0257(8) 0.0284(10) 0.0397(9) 0.0018(7) 0.0072(6) 0.0026(7)
    C1 0.0646(18) 0.0344(16) 0.0288(13) 0.0156(14) 0.0024(11) -0.0013(11)
    C2 0.0313(13) 0.0317(14) 0.0262(11) 0.0024(11) 0.0055(9) 0.0001(10)
    C3 0.0256(11) 0.0299(14) 0.0263(11) -0.0014(10) 0.0041(8) -0.0009(10)
    C4 0.0264(12) 0.0259(13) 0.0333(12) -0.0015(11) 0.0022(9) -0.0001(10)
    C5 0.0225(11) 0.0265(13) 0.0336(12) -0.0063(10) 0.0030(9) -0.0040(10)
    C6 0.0273(12) 0.0346(14) 0.0312(12) -0.0036(11) -0.0020(9) -0.0030(11)
    C9 0.0378(13) 0.066(2) 0.0357(13) 0.0138(15) 0.0003(10) -0.0026(13)
    C10 0.144(3) 0.050(2) 0.0422(16) 0.048(2) 0.0237(18) 0.0006(14)
    C11 0.0359(13) 0.0372(16) 0.0341(12) 0.0030(12) -0.0020(10) -0.0041(11)
    C12 0.0444(15) 0.0501(18) 0.0364(13) 0.0080(14) 0.0019(10) -0.0003(12)
    C13 0.0500(17) 0.067(2) 0.0445(15) 0.0013(16) 0.0104(12) -0.0051(15)
    C14 0.0630(18) 0.087(3) 0.0279(13) -0.006(2) -0.0005(12) 0.0018(15)
    C15 0.0548(18) 0.077(2) 0.0411(16) 0.0043(18) -0.0142(13) 0.0063(16)
    C16 0.0409(15) 0.0557(18) 0.0421(15) 0.0055(14) -0.0052(11) -0.0024(13)
    C21 0.0590(17) 0.0325(16) 0.0403(13) 0.0145(14) 0.0118(12) -0.0024(12)
    C22 0.0435(16) 0.057(2) 0.0626(19) 0.0016(16) -0.0069(13) -0.0192(16)
    C23 0.062(2) 0.064(2) 0.073(2) -0.0005(18) 0.0332(17) 0.0043(19)
    C24 0.078(2) 0.088(3) 0.0422(16) 0.030(2) 0.0101(16) 0.0052(17)
    C25 0.0581(19) 0.088(3) 0.062(2) 0.0231(19) -0.0177(15) -0.025(2)
    C26 0.0460(17) 0.0468(18) 0.074(2) -0.0019(15) 0.0154(14) -0.0077(16)
_geom_special_details
;
All e.s.d.'s (except the e.s.d. in the dihedral angle between two l.s. planes)
are estimated using the full covariance matrix. The cell e.s.d.'s are taken
into account individually in the estimation of e.s.d.'s in distances, angles
and torsion angles; correlations between e.s.d.'s in cell parameters are only
used when they are defined by crystal symmetry. An approximate (isotropic)
treatment of cell e.s.d.'s is used for estimating e.s.d.'s involving l.s.
planes.
;
loop_
    _geom_bond_atom_site_label_1
    _geom_bond_atom_site_label_2
    _geom_bond_site_symmetry_2
    _geom_bond_distance
    _geom_bond_publ_flag
    O1 C1 . 1.421(3) ?
    O1 C10 . 1.433(4) ?
    O2 C2 . 1.431(3) ?
    O2 C6 . 1.440(3) ?
    O3 C9 . 1.413(3) ?
    O3 C3 . 1.429(2) ?
    O4 C4 . 1.426(3) ?
    O4 H4 . 0.8400 ?
    O5 C5 . 1.437(2) ?
    O5 H5 . 0.8400 ?
    C1 C2 . 1.505(3) ?
    C1 H1A . 0.9900 ?
    C1 H1B . 0.9900 ?
    C2 C3 . 1.531(3) ?
    C2 H2A . 1.0000 ?
    C3 C4 . 1.526(3) ?
    C3 H3A . 1.0000 ?
    C4 C5 . 1.518(3) ?
    C4 H4A . 1.0000 ?
    C5 C6 . 1.511(3) ?
    C5 H5A . 1.0000 ?
    C6 H6A . 0.9900 ?
    C6 H6B . 0.9900 ?
    C9 C11 . 1.503(3) ?
    C9 H9A . 0.9900 ?
    C9 H9B . 0.9900 ?
    C10 C21 . 1.498(4) ?
    C10 H10A . 0.9900 ?
    C10 H10B . 0.9900 ?
    C11 C16 . 1.381(3) ?
    C11 C12 . 1.393(3) ?
    C12 C13 . 1.379(3) ?
    C12 H12A . 0.9500 ?
    C13 C14 . 1.376(4) ?
    C13 H13A . 0.9500 ?
    C14 C15 . 1.382(4) ?
    C14 H14A . 0.9500 ?
    C15 C16 . 1.381(3) ?
    C15 H15A . 0.9500 ?
    C16 H16A . 0.9500 ?
    C21 C26 . 1.381(4) ?
    C21 C22 . 1.390(4) ?
    C22 C23 . 1.381(4) ?
    C22 H22A . 0.9500 ?
    C23 C24 . 1.355(5) ?
    C23 H23A . 0.9500 ?
    C24 C25 . 1.355(5) ?
    C24 H24A . 0.9500 ?
    C25 C26 . 1.372(4) ?
    C25 H25A . 0.9500 ?
    C26 H26A . 0.9500 ?
loop_
    _geom_angle_atom_site_label_1
    _geom_angle_atom_site_label_2
    _geom_angle_atom_site_label_3
    _geom_angle_site_symmetry_1
    _geom_angle_site_symmetry_3
    _geom_angle
    _geom_angle_publ_flag
    C1 O1 C10 . . 113.0(2) ?
    C2 O2 C6 . . 111.27(16) ?
    C9 O3 C3 . . 114.99(16) ?
    C4 O4 H4 . . 109.5 ?
    C5 O5 H5 . . 109.5 ?
    O1 C1 C2 . . 107.9(2) ?
    O1 C1 H1A . . 110.1 ?
    C2 C1 H1A . . 110.1 ?
    O1 C1 H1B . . 110.1 ?
    C2 C1 H1B . . 110.1 ?
    H1A C1 H1B . . 108.4 ?
    O2 C2 C1 . . 108.3(2) ?
    O2 C2 C3 . . 109.75(16) ?
    C1 C2 C3 . . 112.95(19) ?
    O2 C2 H2A . . 108.6 ?
    C1 C2 H2A . . 108.6 ?
    C3 C2 H2A . . 108.6 ?
    O3 C3 C4 . . 111.07(18) ?
    O3 C3 C2 . . 107.03(16) ?
    C4 C3 C2 . . 109.23(17) ?
    O3 C3 H3A . . 109.8 ?
    C4 C3 H3A . . 109.8 ?
    C2 C3 H3A . . 109.8 ?
    O4 C4 C5 . . 112.53(17) ?
    O4 C4 C3 . . 107.68(17) ?
    C5 C4 C3 . . 111.47(19) ?
    O4 C4 H4A . . 108.3 ?
    C5 C4 H4A . . 108.3 ?
    C3 C4 H4A . . 108.3 ?
    O5 C5 C6 . . 108.29(18) ?
    O5 C5 C4 . . 111.39(17) ?
    C6 C5 C4 . . 109.87(17) ?
    O5 C5 H5A . . 109.1 ?
    C6 C5 H5A . . 109.1 ?
    C4 C5 H5A . . 109.1 ?
    O2 C6 C5 . . 111.32(16) ?
    O2 C6 H6A . . 109.4 ?
    C5 C6 H6A . . 109.4 ?
    O2 C6 H6B . . 109.4 ?
    C5 C6 H6B . . 109.4 ?
    H6A C6 H6B . . 108.0 ?
    O3 C9 C11 . . 110.49(18) ?
    O3 C9 H9A . . 109.6 ?
    C11 C9 H9A . . 109.6 ?
    O3 C9 H9B . . 109.6 ?
    C11 C9 H9B . . 109.6 ?
    H9A C9 H9B . . 108.1 ?
    O1 C10 C21 . . 112.9(3) ?
    O1 C10 H10A . . 109.0 ?
    C21 C10 H10A . . 109.0 ?
    O1 C10 H10B . . 109.0 ?
    C21 C10 H10B . . 109.0 ?
    H10A C10 H10B . . 107.8 ?
    C16 C11 C12 . . 118.5(2) ?
    C16 C11 C9 . . 119.1(2) ?
    C12 C11 C9 . . 122.4(2) ?
    C13 C12 C11 . . 120.5(2) ?
    C13 C12 H12A . . 119.7 ?
    C11 C12 H12A . . 119.7 ?
    C14 C13 C12 . . 120.1(3) ?
    C14 C13 H13A . . 119.9 ?
    C12 C13 H13A . . 119.9 ?
    C13 C14 C15 . . 120.1(2) ?
    C13 C14 H14A . . 119.9 ?
    C15 C14 H14A . . 119.9 ?
    C16 C15 C14 . . 119.5(3) ?
    C16 C15 H15A . . 120.2 ?
    C14 C15 H15A . . 120.2 ?
    C15 C16 C11 . . 121.2(3) ?
    C15 C16 H16A . . 119.4 ?
    C11 C16 H16A . . 119.4 ?
    C26 C21 C22 . . 117.3(3) ?
    C26 C21 C10 . . 120.6(3) ?
    C22 C21 C10 . . 122.1(3) ?
    C23 C22 C21 . . 120.6(3) ?
    C23 C22 H22A . . 119.7 ?
    C21 C22 H22A . . 119.7 ?
    C24 C23 C22 . . 120.2(3) ?
    C24 C23 H23A . . 119.9 ?
    C22 C23 H23A . . 119.9 ?
    C25 C24 C23 . . 120.4(3) ?
    C25 C24 H24A . . 119.8 ?
    C23 C24 H24A . . 119.8 ?
    C24 C25 C26 . . 120.0(3) ?
    C24 C25 H25A . . 120.0 ?
    C26 C25 H25A . . 120.0 ?
    C25 C26 C21 . . 121.6(3) ?
    C25 C26 H26A . . 119.2 ?
    C21 C26 H26A . . 119.2 ?
loop_
    _geom_torsion_atom_site_label_1
    _geom_torsion_atom_site_label_2
    _geom_torsion_atom_site_label_3
    _geom_torsion_atom_site_label_4
    _geom_torsion_site_symmetry_1
    _geom_torsion_site_symmetry_2
    _geom_torsion_site_symmetry_3
    _geom_torsion_site_symmetry_4
    _geom_torsion
    _geom_torsion_publ_flag
    C10 O1 C1 C2 . . . . 173.3(2) ?
    C6 O2 C2 C1 . . . . -173.07(19) ?
    C6 O2 C2 C3 . . . . 63.2(2) ?
    O1 C1 C2 O2 . . . . 70.8(2) ?
    O1 C1 C2 C3 . . . . -167.49(18) ?
    C9 O3 C3 C4 . . . . 102.6(2) ?
    C9 O3 C3 C2 . . . . -138.2(2) ?
    O2 C2 C3 O3 . . . . -178.27(18) ?
    C1 C2 C3 O3 . . . . 60.8(2) ?
    O2 C2 C3 C4 . . . . -57.9(2) ?
    C1 C2 C3 C4 . . . . -178.85(19) ?
    O3 C3 C4 O4 . . . . -65.4(2) ?
    C2 C3 C4 O4 . . . . 176.82(17) ?
    O3 C3 C4 C5 . . . . 170.75(16) ?
    C2 C3 C4 C5 . . . . 52.9(2) ?
    O4 C4 C5 O5 . . . . -52.7(2) ?
    C3 C4 C5 O5 . . . . 68.4(2) ?
    O4 C4 C5 C6 . . . . -172.71(18) ?
    C3 C4 C5 C6 . . . . -51.6(2) ?
    C2 O2 C6 C5 . . . . -62.4(2) ?
    O5 C5 C6 O2 . . . . -66.5(2) ?
    C4 C5 C6 O2 . . . . 55.3(2) ?
    C3 O3 C9 C11 . . . . 166.6(2) ?
    C1 O1 C10 C21 . . . . -66.9(4) ?
    O3 C9 C11 C16 . . . . 155.4(3) ?
    O3 C9 C11 C12 . . . . -26.4(4) ?
    C16 C11 C12 C13 . . . . 0.3(4) ?
    C9 C11 C12 C13 . . . . -177.8(3) ?
    C11 C12 C13 C14 . . . . 0.2(5) ?
    C12 C13 C14 C15 . . . . -0.7(5) ?
    C13 C14 C15 C16 . . . . 0.6(5) ?
    C14 C15 C16 C11 . . . . 0.0(5) ?
    C12 C11 C16 C15 . . . . -0.4(4) ?
    C9 C11 C16 C15 . . . . 177.8(3) ?
    O1 C10 C21 C26 . . . . 122.6(3) ?
    O1 C10 C21 C22 . . . . -58.1(4) ?
    C26 C21 C22 C23 . . . . 1.1(4) ?
    C10 C21 C22 C23 . . . . -178.3(3) ?
    C21 C22 C23 C24 . . . . 0.2(5) ?
    C22 C23 C24 C25 . . . . -0.5(5) ?
    C23 C24 C25 C26 . . . . -0.4(5) ?
    C24 C25 C26 C21 . . . . 1.7(5) ?
    C22 C21 C26 C25 . . . . -2.0(4) ?
    C10 C21 C26 C25 . . . . 177.3(3) ?
loop_
    _geom_hbond_atom_site_label_D
    _geom_hbond_atom_site_label_H
    _geom_hbond_atom_site_label_A
    _geom_hbond_site_symmetry_A
    _geom_hbond_distance_DH
    _geom_hbond_distance_HA
    _geom_hbond_distance_DA
    _geom_hbond_angle_DHA
    _geom_hbond_publ_flag
    O4 H4 O5 2_746 0.84 1.95 2.789(2) 175 y
    O5 H5 O2 2_746 0.84 1.98 2.812(2) 169 y
    C1 H1A O3 . 0.99 2.50 2.893(3) 103 y
    C6 H6B O5 1_455 0.99 2.54 3.461(3) 155 y
data_global
_journal_date_recd_electronic     2011-06-05
_journal_date_accepted     2011-06-08
_journal_name_full     'Acta Crystallographica, Section E'
_journal_year     2011
_journal_volume     67
_journal_issue      7
_journal_page_first     o1653
_journal_page_last     o1654
_journal_paper_category     QO
_journal_coeditor_code     ZL2379
_publ_contact_author_name     'Alexander Y. Nazarenko'
_publ_contact_author_address
;
Chemistry Department
State University of New York, College at Buffalo
1300 Elmwood Avenue
Buffalo
NY 14222-1095
USA
;
_publ_contact_author_email     nazareay@buffalostate.edu
_publ_contact_author_fax     1-716-878-4028
_publ_contact_author_phone     1-716-878-5923
_publ_section_title
;
2,6-Anhydro-1,3-di-<i>O</i>-benzyl-<i>D</i>-mannitol
;
loop_
    _publ_author_name
    _publ_author_address
    'Siqueira, Edmilson Clarindo de'
;
Departamento de Qu\'imica
Universidade Federal Rural de Pernambuco
52171-900 Recife, PE
Brazil
;
    'Doboszewski, Bogdan'
;
Departamento de Qu\'imica
Universidade Federal Rural de Pernambuco
52171-900 Recife, PE
Brazil
;
    'McGarrah, James'
;
Department of Chemistry
State University of New York, College at Geneseo
1 College Circle
Geneseo
NY 14454
USA
;
    'Nazarenko, Alexander Y.'
;
Chemistry Department,
State University of New York, College at Buffalo
1300 Elmwood Avenue
Buffalo
NY 14222-1095
USA
;
