# Supplementary material for: 2,6-Anhydro-1,3-di-O-benzyl-d-mannitol
Source: Acta Crystallogr Sect E Struct Rep Online. 2011 Jun 18;67(Pt 7):o1653–4. doi: 10.1107/S1600536811022306 (PMC3152021; doi:10.1107/S1600536811022306)
Supplement: Supplementary file 2 [file e-67-o1653-Isup2.hkl]

# 
# h,k,l, Fc-squared, Fo-squared, sigma(Fo-squared) and status flag 
# 
data_I
_shelx_title ' s1 in P2(1)' 
_shelx_refln_list_code          4 
_shelx_F_calc_maximum      109.58 
_exptl_crystal_F_000       368.00 
_reflns_d_resolution_high  0.8397 
 
loop_ 
 _symmetry_equiv_pos_as_xyz 
 'x, y, z' 
 '-x, y+1/2, -z' 
 
_cell_length_a     5.6584 
_cell_length_b     7.9610 
_cell_length_c    19.8082 
_cell_angle_alpha  90.000 
_cell_angle_beta   91.968 
_cell_angle_gamma  90.000 
 
_shelx_F_squared_multiplier     1.000 
 
loop_ 
 _refln_index_h 
 _refln_index_k 
 _refln_index_l 
 _refln_F_squared_calc 
 _refln_F_squared_meas 
 _refln_F_squared_sigma 
 _refln_observed_status 
   1   0   0      348.74      344.85      9.32 o 
   2   0   0       28.00       27.42      1.41 o 
   3   0   0       25.30       20.44      2.37 o 
   4   0   0       36.90       39.90      3.72 o 
   5   0   0        5.07       10.60      4.05 o 
   6   0   0      378.40      415.06     29.33 o 
   1   1   0     2208.54     2263.99     16.48 o 
   2   1   0       54.29       63.02      2.46 o 
   3   1   0       70.11       75.73      2.22 o 
   4   1   0      281.46      302.00      5.55 o 
   5   1   0      131.77      136.11      6.83 o 
   6   1   0       23.26       24.79      3.08 o 
   0   2   0    11508.90    12403.28     72.86 o 
   1   2   0      888.87      892.48      6.69 o 
   2   2   0      474.11      506.17      8.63 o 
   3   2   0      733.02      765.80     15.41 o 
   4   2   0       98.07       90.89      3.83 o 
   5   2   0       50.10       57.64      3.77 o 
   6   2   0       31.44       27.91      3.09 o 
   1   3   0      384.80      426.64      6.99 o 
   2   3   0      948.18     1078.07     19.96 o 
   3   3   0      108.63      102.13      3.28 o 
   4   3   0      319.31      335.25      8.80 o 
   5   3   0       30.10       32.20      2.67 o 
   6   3   0       19.92       27.36      3.72 o 
   0   4   0      293.47      330.11     12.90 o 
   1   4   0      554.77      595.06      7.84 o 
   2   4   0      586.82      592.89     13.97 o 
   3   4   0       74.39       71.54      3.30 o 
   4   4   0       89.61       86.94      4.51 o 
   5   4   0        0.76        3.13      2.21 o 
   6   4   0        5.16        9.00      3.42 o 
   1   5   0       16.61       14.96      0.71 o 
   2   5   0       61.27       60.46      2.33 o 
   3   5   0       49.00       49.62      3.29 o 
   4   5   0       17.96       16.40      2.44 o 
   5   5   0       38.01       38.47      3.98 o 
   0   6   0      103.67       97.18     10.05 o 
   1   6   0      124.96      127.58      3.11 o 
   2   6   0      208.80      208.43      5.13 o 
   3   6   0       77.09       72.63      3.66 o 
   4   6   0       49.78       48.24      5.71 o 
   5   6   0       14.47       13.86      4.22 o 
   1   7   0       81.07       72.58      5.48 o 
   2   7   0        2.51        1.71      1.95 o 
   3   7   0        3.84        2.24      2.74 o 
   4   7   0        6.40        4.91      3.40 o 
   0   8   0        5.30        8.92      4.49 o 
   1   8   0       81.82       86.63     14.16 o 
   2   8   0       11.94       11.49      3.01 o 
   3   8   0       52.81       56.43      5.33 o 
   2   9   0       18.02       20.26      7.11 o 
  -6   0   1       44.08       58.47      8.24 o 
  -5   0   1      154.84      159.94      6.80 o 
  -4   0   1       37.05       41.34      3.60 o 
  -3   0   1      316.32      300.10     12.86 o 
  -2   0   1       91.36       92.05      3.42 o 
  -1   0   1      862.86      837.44      7.90 o 
   1   0   1     1470.78     1355.49     44.39 o 
   2   0   1      109.57      109.11      4.59 o 
   3   0   1       64.98       55.52      3.57 o 
   4   0   1       10.63        8.79      2.01 o 
   5   0   1      107.89      130.77     10.24 o 
   6   0   1        0.69       10.34      4.84 o 
  -6   1   1       24.01       23.68      2.98 o 
  -5   1   1       63.80       67.85      3.70 o 
  -4   1   1      501.77      510.51     12.21 o 
  -3   1   1      284.69      305.08      8.22 o 
  -2   1   1     1959.08     2018.70     26.38 o 
  -1   1   1    12008.05    11745.13     56.11 o 
   0   1   1       41.60       39.01      1.27 o 
   1   1   1     4790.26     4757.86     69.29 o 
   2   1   1      177.04      165.53      4.37 o 
   3   1   1       78.29       79.75      3.48 o 
   4   1   1      236.22      245.98     12.40 o 
   5   1   1      521.33      608.50     26.04 o 
   6   1   1        7.67        8.99      2.54 o 
  -6   2   1        6.59        7.14      2.29 o 
  -5   2   1      143.54      150.69      5.46 o 
  -4   2   1      104.58       99.21      3.93 o 
  -3   2   1      414.70      485.81     12.58 o 
  -2   2   1      146.06      152.28      2.17 o 
  -1   2   1     1961.09     2017.07     17.16 o 
   0   2   1      880.98      866.82     12.64 o 
   1   2   1      920.31     1047.50     34.01 o 
   2   2   1      519.72      559.88      9.03 o 
   3   2   1      305.81      322.31      8.22 o 
   4   2   1      252.24      298.78     27.26 o 
   5   2   1       57.51       50.79      3.41 o 
   6   2   1        9.15        9.31      2.56 o 
  -6   3   1       18.53       18.15      3.48 o 
  -5   3   1        0.20       -0.30      1.54 o 
  -4   3   1      116.20      119.13      4.37 o 
  -3   3   1       82.92       83.80      3.38 o 
  -2   3   1      221.30      218.42      4.12 o 
  -1   3   1      402.55      460.59      4.68 o 
   0   3   1      101.20      103.47      2.07 o 
   1   3   1     1723.31     1853.41     21.18 o 
   2   3   1      358.24      427.07      9.80 o 
   3   3   1      148.35      147.88      3.92 o 
   4   3   1       29.08       28.84      3.07 o 
   5   3   1       24.00       24.38      2.40 o 
   6   3   1        0.03        3.68      2.68 o 
  -6   4   1       18.21       24.96      4.48 o 
  -5   4   1       20.47       18.19      3.40 o 
  -4   4   1       73.39       70.87      4.77 o 
  -3   4   1      104.16      103.84      2.16 o 
  -2   4   1      225.96      231.62      5.74 o 
  -1   4   1      151.51      165.45      4.78 o 
   0   4   1      206.01      210.33      5.65 o 
   1   4   1     1070.41     1158.62     31.89 o 
   2   4   1      254.53      259.04      6.03 o 
   3   4   1       54.74       65.79      3.75 o 
   4   4   1       13.38       15.61      2.41 o 
   5   4   1       34.18       37.61      3.66 o 
   6   4   1       11.82       14.88      3.52 o 
  -5   5   1       21.43       24.83      4.57 o 
  -4   5   1       15.17       14.56      2.67 o 
  -3   5   1       23.14       25.15      2.74 o 
  -2   5   1      203.31      198.70      5.07 o 
  -1   5   1        1.97        1.41      0.51 o 
   0   5   1      264.38      270.23      9.71 o 
   1   5   1       41.02       42.76      2.23 o 
   2   5   1       85.27       88.45      2.64 o 
   3   5   1      345.66      334.78      5.75 o 
   4   5   1      105.86      113.05      4.49 o 
   5   5   1        4.63        3.70      2.53 o 
  -5   6   1       10.30        8.80      3.81 o 
  -4   6   1       21.41       18.62      3.77 o 
  -3   6   1       44.48       48.19      2.69 o 
  -2   6   1       16.08       15.49      1.70 o 
  -1   6   1       50.21       52.56      1.36 o 
   0   6   1        1.50        1.29      0.68 o 
   1   6   1       89.59       87.16      3.48 o 
   2   6   1       22.39       22.20      1.90 o 
   3   6   1       15.41       14.23      2.31 o 
   4   6   1        4.23        5.94      2.92 o 
   5   6   1       43.09       51.90      6.05 o 
  -4   7   1       30.06       35.53      4.95 o 
  -3   7   1        3.36        4.65      2.63 o 
  -2   7   1       33.05       37.16      3.95 o 
  -1   7   1       82.36       84.33      6.45 o 
   0   7   1       47.42       43.39      3.37 o 
   1   7   1        1.89        1.45      1.31 o 
   2   7   1       76.12       75.69      5.46 o 
   3   7   1       34.20       35.01      4.46 o 
   4   7   1        7.99        5.67      3.19 o 
  -3   8   1       13.21       15.65      3.75 o 
  -2   8   1        3.58        4.57      2.56 o 
  -1   8   1       85.40       88.55     11.32 o 
   0   8   1        2.89        4.46      2.88 o 
   1   8   1       18.65       18.02      2.78 o 
   2   8   1      122.51      123.78     14.18 o 
   3   8   1        7.00        6.35      3.21 o 
  -2   9   1        0.78        5.59      6.25 o 
  -1   9   1        6.55        9.23      5.88 o 
   2   9   1       23.80       23.13      7.69 o 
  -6   0   2       65.45       67.62      6.21 o 
  -5   0   2      194.11      178.67      7.52 o 
  -4   0   2        3.78        4.42      2.04 o 
  -3   0   2      385.09      393.32      9.07 o 
  -2   0   2       46.63       45.85      1.53 o 
  -1   0   2      850.91      811.31      9.28 o 
   0   0   2        0.04        0.46      0.41 o 
   1   0   2     4927.19     4583.74     91.38 o 
   2   0   2       52.65       56.16      2.91 o 
   3   0   2      130.58      127.16      4.34 o 
   4   0   2        2.47        1.92      2.08 o 
   5   0   2       25.27       28.55      3.94 o 
   6   0   2       21.50       19.04      4.15 o 
  -6   1   2       59.41       60.21      4.71 o 
  -5   1   2      142.51      149.77      4.59 o 
  -4   1   2       90.07       95.74      3.68 o 
  -3   1   2       88.02       85.00      3.66 o 
  -2   1   2     1532.10     1578.86     19.59 o 
  -1   1   2       13.43       14.46      0.61 o 
   0   1   2      263.32      235.73      2.52 o 
   1   1   2     1565.81     1428.76     32.85 o 
   2   1   2       24.44       28.40      1.07 o 
   3   1   2       47.06       46.38      2.18 o 
   4   1   2      210.79      236.78      9.17 o 
   5   1   2       85.98      102.37      6.61 o 
   6   1   2       21.84       26.31      3.18 o 
  -6   2   2        1.12        0.38      2.22 o 
  -5   2   2       81.15       76.37      3.72 o 
  -4   2   2      133.61      144.21      3.92 o 
  -3   2   2       60.47       72.32      2.07 o 
  -2   2   2      178.38      185.56      2.67 o 
  -1   2   2     2076.07     2111.34     18.39 o 
   0   2   2      582.01      601.99      7.13 o 
   1   2   2     2552.71     2495.52     29.17 o 
   2   2   2      452.23      487.20     11.44 o 
   3   2   2      560.44      588.31     12.98 o 
   4   2   2       45.34       44.35      2.55 o 
   5   2   2      103.85      103.16      4.02 o 
   6   2   2       22.93       21.95      2.84 o 
  -6   3   2        0.31        3.02      3.24 o 
  -5   3   2        0.63        0.68      2.07 o 
  -4   3   2       50.87       51.70      2.72 o 
  -3   3   2       98.61      109.26      2.26 o 
  -2   3   2       69.96       76.02      1.84 o 
  -1   3   2      604.49      612.55      6.20 o 
   0   3   2       79.33       83.65      1.75 o 
   1   3   2      272.44      298.48      5.57 o 
   2   3   2     1009.78     1106.77     10.50 o 
   3   3   2      124.11      133.40      3.52 o 
   4   3   2       36.06       32.36      2.15 o 
   5   3   2       66.78       71.79      4.24 o 
   6   3   2       20.17       18.60      3.57 o 
  -6   4   2        6.76       11.28      3.81 o 
  -5   4   2        2.27        1.88      2.34 o 
  -4   4   2       14.76       15.65      2.36 o 
  -3   4   2       91.76       72.71     12.42 o 
  -2   4   2       26.57       27.26      1.89 o 
  -1   4   2      660.61      718.58     10.90 o 
   0   4   2      105.29      102.14      2.72 o 
   1   4   2      331.18      330.24     14.79 o 
   2   4   2       81.17       87.78      2.81 o 
   3   4   2      399.48      395.42      6.05 o 
   4   4   2      107.87      117.65      4.63 o 
   5   4   2       11.31       12.81      2.85 o 
   6   4   2       19.87       25.67      5.14 o 
  -5   5   2       30.45       34.14      5.34 o 
  -4   5   2       19.77       24.78      2.74 o 
  -3   5   2      103.58      106.00      3.59 o 
  -2   5   2       21.29       25.70      1.76 o 
  -1   5   2       17.16       15.11      0.89 o 
   0   5   2       86.86       83.92      3.52 o 
   1   5   2       49.78       47.57      2.88 o 
   2   5   2      191.91      192.46      3.37 o 
   3   5   2       28.93       29.79      2.49 o 
   4   5   2       99.35      109.24      5.04 o 
   5   5   2       10.11       10.07      2.96 o 
  -5   6   2        1.11        2.72      3.26 o 
  -4   6   2       21.04       23.13      6.28 o 
  -3   6   2       63.90       64.93      4.44 o 
  -2   6   2      129.59      142.98      3.78 o 
  -1   6   2       22.31       24.23      1.70 o 
   0   6   2       24.85       24.67      1.87 o 
   1   6   2       35.19       35.60      2.87 o 
   2   6   2       10.43       11.68      2.01 o 
   3   6   2       36.71       40.32      5.76 o 
   4   6   2       52.33       57.54      4.19 o 
   5   6   2       22.90       25.84      4.69 o 
  -4   7   2        1.27        6.87      3.16 o 
  -3   7   2      114.26      122.92      6.56 o 
  -2   7   2       18.16       16.70      3.04 o 
  -1   7   2      114.65      119.16      6.25 o 
   0   7   2       74.89       62.78      5.55 o 
   1   7   2       48.14       48.49      3.43 o 
   2   7   2        1.39        2.31      1.54 o 
   3   7   2      117.48      116.45      4.64 o 
   4   7   2        5.59        6.03      3.30 o 
  -3   8   2       16.25       16.61      4.01 o 
  -2   8   2        3.59        6.33      2.70 o 
  -1   8   2       23.94       25.12      3.37 o 
   0   8   2        5.10        6.28      4.22 o 
   1   8   2       32.90       31.83      2.70 o 
   2   8   2       68.43       72.42     10.46 o 
   3   8   2       14.46       15.19      3.57 o 
  -2   9   2       13.10       17.75      7.20 o 
  -1   9   2        1.25        1.49      5.76 o 
  -6   0   3       11.46       12.55      3.64 o 
  -5   0   3       56.67       46.60      4.98 o 
  -4   0   3       76.92       80.02      4.07 o 
  -3   0   3      479.17      485.15     11.53 o 
  -2   0   3      484.44      493.70      8.57 o 
  -1   0   3      942.68      866.49      9.49 o 
   0   0   3     1520.08     1328.02     10.60 o 
   1   0   3     1758.35     1554.35     30.03 o 
   2   0   3      608.70      607.30     16.70 o 
   3   0   3      414.93      483.43     29.52 o 
   4   0   3      158.14      153.03     16.68 o 
   5   0   3       50.26       57.77      4.82 o 
   6   0   3       44.98       44.87      5.25 o 
  -6   1   3       19.00       16.09      2.76 o 
  -5   1   3       82.54       81.95      3.67 o 
  -4   1   3       54.05       50.32      2.57 o 
  -3   1   3      509.54      575.74     18.12 o 
  -2   1   3     1045.03     1049.77      9.41 o 
  -1   1   3     1801.77     1722.19     18.60 o 
   0   1   3      633.69      632.98      8.63 o 
   1   1   3      425.41      387.52      5.04 o 
   2   1   3       98.43      102.62      2.63 o 
   3   1   3       27.13       26.00      1.83 o 
   4   1   3       29.74       27.41      2.28 o 
   5   1   3       55.66       53.66      3.37 o 
   6   1   3       29.88       28.53      3.22 o 
  -6   2   3        5.64        6.26      2.32 o 
  -5   2   3        7.24        5.87      1.80 o 
  -4   2   3       58.56       62.00      3.66 o 
  -3   2   3      155.31      166.59      4.31 o 
  -2   2   3      245.36      236.03      2.37 o 
  -1   2   3      546.59      545.15      6.99 o 
   0   2   3      618.14      587.93      8.08 o 
   1   2   3      198.43      204.09      4.28 o 
   2   2   3      144.72      154.84      4.61 o 
   3   2   3      565.03      626.61     13.54 o 
   4   2   3       55.84       56.58      2.77 o 
   5   2   3      130.70      143.60      8.59 o 
   6   2   3       62.47       60.41      3.93 o 
  -6   3   3       16.24       12.51      3.08 o 
  -5   3   3        5.92        5.58      1.91 o 
  -4   3   3       33.13       34.48      2.37 o 
  -3   3   3      138.55      148.78      2.76 o 
  -2   3   3     1063.29     1074.21     14.08 o 
  -1   3   3      520.92      555.85      8.16 o 
   0   3   3      642.51      637.54      9.48 o 
   1   3   3      124.97      128.59      2.65 o 
   2   3   3      332.37      356.06      9.00 o 
   3   3   3       49.80       51.05      1.58 o 
   4   3   3      243.26      253.47      6.45 o 
   5   3   3        1.33        2.17      1.50 o 
   6   3   3       43.42       43.72      5.59 o 
  -6   4   3        1.81        6.15      4.36 o 
  -5   4   3        9.18       13.12      2.68 o 
  -4   4   3       26.31       27.48      2.21 o 
  -3   4   3        9.29        9.60      0.94 o 
  -2   4   3      190.22      194.16      1.98 o 
  -1   4   3      129.91      125.81      1.88 o 
   0   4   3        7.01        6.83      0.64 o 
   1   4   3      228.26      266.87      6.66 o 
   2   4   3      128.59      132.91      3.98 o 
   3   4   3      107.83      105.55      4.13 o 
   4   4   3      310.98      327.02      8.56 o 
   5   4   3        7.99        5.02      2.40 o 
   6   4   3        0.41        4.29      3.71 o 
  -5   5   3       12.07        9.63      3.23 o 
  -4   5   3       20.25       21.01      3.22 o 
  -3   5   3      184.63      189.74      7.25 o 
  -2   5   3        6.08        7.23      0.77 o 
  -1   5   3      140.76      138.43      3.85 o 
   0   5   3       85.86       92.46      2.15 o 
   1   5   3       52.45       54.36      2.75 o 
   2   5   3       49.61       53.24      2.92 o 
   3   5   3      250.71      269.48      5.41 o 
   4   5   3       49.31       44.34      3.89 o 
   5   5   3       21.28       22.78      3.60 o 
  -5   6   3        2.14        5.71      5.56 o 
  -4   6   3       27.30       24.58      4.50 o 
  -3   6   3       39.05       41.35      3.78 o 
  -2   6   3      476.83      482.38     10.23 o 
  -1   6   3      133.33      128.64      4.94 o 
   0   6   3       96.94       98.20      4.46 o 
   1   6   3       11.72       11.79      0.99 o 
   2   6   3      188.31      186.76      6.76 o 
   3   6   3        0.68        2.80      1.84 o 
   4   6   3       93.68      104.29      5.73 o 
   5   6   3       34.25       24.70      4.56 o 
  -4   7   3        7.38        6.28      4.23 o 
  -3   7   3       69.47       79.99      8.25 o 
  -2   7   3       28.05       27.33      4.40 o 
  -1   7   3      137.95      130.43     13.28 o 
   0   7   3      216.20      197.71     16.29 o 
   1   7   3       99.35       97.54      6.31 o 
   2   7   3       10.16       10.67      2.04 o 
   3   7   3       21.20       16.15      2.62 o 
   4   7   3        0.28       -1.56      2.64 o 
  -3   8   3       12.69       15.95      3.64 o 
  -2   8   3       31.27       33.63      4.12 o 
  -1   8   3        7.04        7.40      2.54 o 
   0   8   3       10.19       14.65      5.30 o 
   1   8   3       14.34       17.00      2.19 o 
   2   8   3       21.70       22.88      3.54 o 
   3   8   3       28.97       32.66      4.45 o 
  -1   9   3        4.00        4.24      5.50 o 
   0   9   3        4.69        4.42      5.16 o 
  -6   0   4       13.88       13.27      3.49 o 
  -5   0   4       43.08       42.09      4.22 o 
  -4   0   4        3.09        4.61      1.88 o 
  -3   0   4       85.00       84.76      3.37 o 
  -2   0   4      617.42      645.77     12.54 o 
  -1   0   4       91.67       89.44      2.09 o 
   0   0   4      948.62      841.35     10.85 o 
   1   0   4      198.65      167.64      8.03 o 
   2   0   4       80.74       79.96      3.37 o 
   3   0   4       82.76       88.14      5.61 o 
   4   0   4        1.76        0.61      1.79 o 
   5   0   4        3.93        2.13      2.40 o 
   6   0   4       18.73       15.03      3.79 o 
  -6   1   4        2.09        1.37      1.92 o 
  -5   1   4       29.20       28.45      2.58 o 
  -4   1   4        2.92        3.12      1.24 o 
  -3   1   4      203.78      216.25      8.75 o 
  -2   1   4      414.42      410.22      8.60 o 
  -1   1   4      745.30      696.78      7.05 o 
   0   1   4       44.83       41.71      0.86 o 
   1   1   4      739.78      667.63     13.75 o 
   2   1   4      802.75      786.69     13.30 o 
   3   1   4        3.34        3.33      1.10 o 
   4   1   4      149.76      163.95      6.72 o 
   5   1   4       88.90       94.15      3.87 o 
   6   1   4        6.55        6.87      2.34 o 
  -6   2   4        2.70        2.59      2.14 o 
  -5   2   4        2.21        1.82      1.65 o 
  -4   2   4      212.34      219.93      7.66 o 
  -3   2   4      208.89      227.38      2.99 o 
  -2   2   4      730.21      744.04     13.11 o 
  -1   2   4     2408.43     2436.84     15.45 o 
   0   2   4      743.65      717.86      6.19 o 
   1   2   4      119.11      108.88      3.10 o 
   2   2   4      338.78      324.49      5.85 o 
   3   2   4      287.96      287.47      9.07 o 
   4   2   4      187.74      201.45      7.56 o 
   5   2   4       36.23       35.66      2.90 o 
   6   2   4       10.39       11.66      3.33 o 
  -6   3   4       20.11       25.37      4.38 o 
  -5   3   4       10.22        6.39      1.92 o 
  -4   3   4       72.01       76.13      3.01 o 
  -3   3   4      109.19      115.00      2.22 o 
  -2   3   4      118.94      133.97      1.86 o 
  -1   3   4       73.40       71.27      1.57 o 
   0   3   4      597.97      601.54      7.98 o 
   1   3   4      419.85      429.81      5.56 o 
   2   3   4      997.59      962.65     22.44 o 
   3   3   4       10.59        8.66      0.93 o 
   4   3   4       55.92       49.51      2.49 o 
   5   3   4       32.03       29.25      3.46 o 
   6   3   4       11.09       11.58      3.24 o 
  -6   4   4        9.82        8.30      3.52 o 
  -5   4   4       33.67       27.46      3.81 o 
  -4   4   4        4.10        3.67      1.49 o 
  -3   4   4       36.53       34.47      1.42 o 
  -2   4   4      200.84      216.73      3.11 o 
  -1   4   4      442.40      366.65     42.94 o 
   0   4   4      425.25      444.91      7.78 o 
   1   4   4      688.92      731.34     10.37 o 
   2   4   4      217.96      207.53      5.57 o 
   3   4   4       32.88       25.55      3.47 o 
   4   4   4      115.11      109.94      4.69 o 
   5   4   4        9.29        8.08      2.75 o 
  -5   5   4       11.89        8.83      3.13 o 
  -4   5   4       36.84       35.78      3.79 o 
  -3   5   4      166.36      169.72      4.11 o 
  -2   5   4      399.67      397.76      8.94 o 
  -1   5   4       31.90       30.33      1.20 o 
   0   5   4        0.02        0.46      0.57 o 
   1   5   4        1.69        1.53      0.61 o 
   2   5   4        9.34        7.93      1.63 o 
   3   5   4      261.30      286.70      9.75 o 
   4   5   4       99.96      101.21      4.96 o 
   5   5   4       22.51       26.78      3.78 o 
  -5   6   4        5.02        1.37      3.69 o 
  -4   6   4       24.83       30.49      3.94 o 
  -3   6   4        9.50       12.25      2.61 o 
  -2   6   4      301.55      318.23      9.55 o 
  -1   6   4      527.50      533.90     10.74 o 
   0   6   4      102.70      107.93      3.34 o 
   1   6   4        2.06        2.56      0.84 o 
   2   6   4      160.86      156.63      6.86 o 
   3   6   4       37.76       31.41      3.15 o 
   4   6   4       85.43       90.88      7.35 o 
   5   6   4       27.96       28.13      4.80 o 
  -4   7   4       28.20       31.34      5.13 o 
  -3   7   4        5.50        4.78      3.09 o 
  -2   7   4        4.89        4.95      2.57 o 
  -1   7   4       54.75       52.95      4.28 o 
   0   7   4       73.54       74.00      3.27 o 
   1   7   4      129.36      132.63      6.74 o 
   2   7   4       27.99       30.58      2.82 o 
   3   7   4       23.11       20.90      2.85 o 
   4   7   4       13.82       14.37      4.28 o 
  -3   8   4       21.25       17.22      3.77 o 
  -2   8   4       10.57        6.18      2.82 o 
  -1   8   4       12.44       11.39      2.66 o 
   0   8   4       94.26      111.27     27.63 o 
   1   8   4       21.64       21.06      3.40 o 
   2   8   4       22.27       18.01      2.56 o 
   3   8   4        1.78        2.81      2.80 o 
  -1   9   4        1.69        3.18      5.28 o 
   0   9   4        1.38        2.34      4.76 o 
  -6   0   5       31.68       30.57      4.54 o 
  -5   0   5        6.56        4.55      2.41 o 
  -4   0   5       43.38       39.20      3.21 o 
  -3   0   5      162.73      169.75      4.63 o 
  -2   0   5        2.55        3.14      0.69 o 
  -1   0   5       52.60       50.87      1.38 o 
   0   0   5      912.32      783.00      6.47 o 
   1   0   5      297.70      263.17     11.14 o 
   2   0   5       84.71       93.77      2.98 o 
   3   0   5      665.40      705.51     38.18 o 
   4   0   5       22.77       21.61      3.46 o 
   5   0   5       59.99       66.02      6.56 o 
   6   0   5        4.86        1.49      2.98 o 
  -6   1   5        1.97        3.42      2.06 o 
  -5   1   5       24.67       26.43      2.45 o 
  -4   1   5       65.53       58.04      2.60 o 
  -3   1   5       71.19       72.63      2.32 o 
  -2   1   5       22.76       24.89      1.11 o 
  -1   1   5       29.29       27.45      0.85 o 
   0   1   5      583.88      542.11      7.31 o 
   1   1   5      239.70      230.62      5.18 o 
   2   1   5       49.30       45.43      1.70 o 
   3   1   5      129.57      133.48      6.30 o 
   4   1   5       94.03       95.79      6.39 o 
   5   1   5        4.59        5.19      1.83 o 
   6   1   5       17.59       14.47      2.78 o 
  -6   2   5        0.51        0.33      1.99 o 
  -5   2   5        7.76        7.00      1.85 o 
  -4   2   5       20.71       23.76      2.00 o 
  -3   2   5       29.70       32.15      1.64 o 
  -2   2   5      131.72      136.22      2.61 o 
  -1   2   5      699.11      719.24     11.32 o 
   0   2   5     1768.34     1704.19     17.47 o 
   1   2   5      187.87      167.75      3.62 o 
   2   2   5      148.96      119.88      3.04 o 
   3   2   5       41.38       40.64      1.87 o 
   4   2   5       14.92       14.58      1.78 o 
   5   2   5      141.50      151.58      5.05 o 
   6   2   5       48.79       51.07      6.41 o 
  -6   3   5       14.81       16.25      4.85 o 
  -5   3   5        5.85        7.21      1.92 o 
  -4   3   5       82.09       82.59      3.01 o 
  -3   3   5       41.12       37.32      1.50 o 
  -2   3   5      125.81      124.87      2.72 o 
  -1   3   5      348.15      341.72      4.94 o 
   0   3   5      833.07      831.30     17.66 o 
   1   3   5      197.29      219.33      3.99 o 
   2   3   5        0.81        0.21      0.49 o 
   3   3   5       61.38       63.61      3.26 o 
   4   3   5       54.12       55.09      2.56 o 
   5   3   5       89.55       92.88      5.01 o 
   6   3   5       14.11       18.82      3.97 o 
  -5   4   5       17.52       20.77      3.55 o 
  -4   4   5       65.15       64.67      2.77 o 
  -3   4   5       11.86       13.23      1.04 o 
  -2   4   5       16.01       14.40      1.09 o 
  -1   4   5       60.69       57.94      1.58 o 
   0   4   5       70.13       69.11      1.65 o 
   1   4   5      493.26      490.16      8.48 o 
   2   4   5      158.52      157.52      6.49 o 
   3   4   5      139.71      128.67      4.45 o 
   4   4   5       18.92       18.15      2.67 o 
   5   4   5        3.05        4.14      2.48 o 
  -5   5   5        6.85        4.34      2.89 o 
  -4   5   5      102.43      113.71      6.04 o 
  -3   5   5      102.39      101.76      3.85 o 
  -2   5   5      355.30      350.87      6.90 o 
  -1   5   5       43.05       32.92      4.07 o 
   0   5   5       16.10       16.39      0.94 o 
   1   5   5       13.83       14.07      1.00 o 
   2   5   5      240.25      239.59      9.28 o 
   3   5   5      177.98      184.30      8.56 o 
   4   5   5       49.11       47.86      3.97 o 
   5   5   5        4.23        4.37      2.92 o 
  -5   6   5        3.00        1.46      3.73 o 
  -4   6   5        5.39        6.47      2.70 o 
  -3   6   5       74.02       74.88      4.52 o 
  -2   6   5      100.33      102.88      5.71 o 
  -1   6   5      347.05      356.64      9.59 o 
   0   6   5       25.05       24.27      2.95 o 
   1   6   5       50.97       49.99      3.41 o 
   2   6   5       29.20       28.84      2.68 o 
   3   6   5       56.53       53.34      3.52 o 
   4   6   5       14.53       20.05      3.11 o 
  -4   7   5       10.38        5.75      3.41 o 
  -3   7   5       17.87       15.48      3.64 o 
  -2   7   5        3.31        2.07      2.31 o 
  -1   7   5       48.41       48.54      4.07 o 
   0   7   5       95.04       90.17      3.59 o 
   1   7   5       83.60       86.52      6.91 o 
   2   7   5       20.69       17.09      2.45 o 
   3   7   5        3.49        4.26      2.36 o 
   4   7   5        2.86        4.95      3.09 o 
  -3   8   5       18.92       16.92      6.00 o 
  -2   8   5        0.32        0.32      4.92 o 
  -1   8   5        3.30        5.45      4.33 o 
   0   8   5       42.38       74.16     25.20 o 
   1   8   5       45.60       51.49      5.66 o 
   2   8   5        2.57        4.04      2.14 o 
   3   8   5        5.78        5.00      2.89 o 
  -1   9   5        2.66        4.15      5.39 o 
   0   9   5        4.81        5.71      5.29 o 
  -6   0   6        0.93        1.09      2.80 o 
  -5   0   6        9.92       11.57      2.64 o 
  -4   0   6        1.09        2.55      1.71 o 
  -3   0   6       77.36       77.82      3.40 o 
  -2   0   6       58.39       57.11      2.11 o 
  -1   0   6      226.28      214.48      2.64 o 
   0   0   6      428.67      417.86      4.53 o 
   1   0   6       10.62       10.19      1.02 o 
   2   0   6       59.87       51.68      2.63 o 
   3   0   6        3.81        5.11      2.00 o 
   4   0   6        0.06       -1.65      1.65 o 
   5   0   6        0.12        0.77      2.26 o 
   6   0   6        3.66        6.26      3.33 o 
  -6   1   6        1.89        2.16      2.12 o 
  -5   1   6       31.97       32.06      2.59 o 
  -4   1   6       34.79       31.22      2.16 o 
  -3   1   6      342.56      332.98      5.56 o 
  -2   1   6      126.20      125.90      2.99 o 
  -1   1   6      199.68      200.28      1.88 o 
   0   1   6       27.48       26.65      0.98 o 
   1   1   6      175.26      182.29      4.27 o 
   2   1   6      468.49      496.54      7.48 o 
   3   1   6      391.19      397.93      8.23 o 
   4   1   6       27.70       25.06      2.22 o 
   5   1   6       21.48       23.16      2.58 o 
   6   1   6        0.55        1.24      1.99 o 
  -6   2   6        3.70        3.63      2.21 o 
  -5   2   6       67.32       60.95      3.19 o 
  -4   2   6       78.92       77.45      4.21 o 
  -3   2   6      123.67      126.81      4.36 o 
  -2   2   6       33.34       31.45      1.13 o 
  -1   2   6      190.12      205.96      5.24 o 
   0   2   6      656.40      656.32     10.19 o 
   1   2   6      532.02      506.38      7.37 o 
   2   2   6      210.69      198.83      4.87 o 
   3   2   6       54.03       61.19      2.41 o 
   4   2   6       87.29       87.95      3.75 o 
   5   2   6       30.96       35.34      2.81 o 
   6   2   6       54.18       52.21      5.78 o 
  -6   3   6        1.71        3.20      2.97 o 
  -5   3   6       49.27       45.10      2.98 o 
  -4   3   6       21.59       20.45      1.89 o 
  -3   3   6      181.53      194.88      4.79 o 
  -2   3   6       32.87       38.86      1.56 o 
  -1   3   6       66.10       62.43      1.74 o 
   0   3   6      509.55      510.79      7.51 o 
   1   3   6      280.15      300.26      4.20 o 
   2   3   6       70.79       70.26      3.11 o 
   3   3   6       22.54       20.66      1.81 o 
   4   3   6        3.36        1.66      1.12 o 
   5   3   6       27.85       28.27      3.45 o 
   6   3   6       12.00       13.53      3.71 o 
  -5   4   6       80.89       74.14      5.45 o 
  -4   4   6       56.37       59.21      2.72 o 
  -3   4   6       15.49       15.61      1.20 o 
  -2   4   6       15.01       15.54      1.19 o 
  -1   4   6       18.53       17.83      1.12 o 
   0   4   6       38.09       42.08      1.31 o 
   1   4   6      849.75      810.54     12.69 o 
   2   4   6       52.52       55.39      1.87 o 
   3   4   6      109.59       96.96      3.87 o 
   4   4   6       47.22       49.97      3.77 o 
   5   4   6        1.12        2.03      2.34 o 
  -5   5   6       24.13       21.18      3.70 o 
  -4   5   6       55.37       56.46      4.43 o 
  -3   5   6      214.98      201.65      8.05 o 
  -2   5   6        3.55        4.22      0.89 o 
  -1   5   6       47.87       46.74      1.69 o 
   0   5   6       20.52       19.80      1.13 o 
   1   5   6       47.86       49.24      1.74 o 
   2   5   6      136.62      133.92      7.52 o 
   3   5   6       15.39       18.98      2.62 o 
   4   5   6       16.14       17.35      2.96 o 
   5   5   6        4.66        7.45      2.98 o 
  -4   6   6       50.25       48.36      4.50 o 
  -3   6   6       16.93       14.89      2.90 o 
  -2   6   6       79.50       80.07      6.34 o 
  -1   6   6      194.89      116.69     29.62 o 
   0   6   6        8.98       10.02      1.31 o 
   1   6   6       86.01       87.57      3.82 o 
   2   6   6       45.96       52.43      4.69 o 
   3   6   6       51.76       48.21      4.46 o 
   4   6   6        2.24        3.16      2.20 o 
  -4   7   6       29.36       24.01      4.71 o 
  -3   7   6       45.57       47.05      4.46 o 
  -2   7   6        4.57        5.50      2.46 o 
  -1   7   6        0.10        0.25      2.27 o 
   0   7   6       25.85       23.12      3.68 o 
   1   7   6       33.19       31.39      2.83 o 
   2   7   6       80.23       81.01      4.40 o 
   3   7   6       35.21       35.87      5.59 o 
   4   7   6        2.24        3.92      3.00 o 
  -3   8   6        7.17        9.09      4.15 o 
  -2   8   6        4.08        3.35      3.32 o 
  -1   8   6        8.42        8.98      4.82 o 
   0   8   6       67.84       82.56     12.90 o 
   1   8   6       22.77       22.70      2.91 o 
   2   8   6        4.54        7.48      2.26 o 
   3   8   6       27.89       31.70      4.48 o 
  -1   9   6        6.01       10.80      6.34 o 
   0   9   6        9.13       14.55      5.88 o 
   1   9   6        0.75        2.58      3.59 o 
  -6   0   7        0.33        4.05      2.86 o 
  -5   0   7        7.10        7.36      2.41 o 
  -4   0   7        2.28        2.00      1.69 o 
  -3   0   7        0.23        0.26      1.13 o 
  -2   0   7       97.47       94.41      2.62 o 
  -1   0   7      708.18      746.50      7.44 o 
   0   0   7      997.54      976.61     11.95 o 
   1   0   7        0.13        0.33      1.08 o 
   2   0   7      466.52      441.94     18.60 o 
   3   0   7       66.91       73.03      6.46 o 
   4   0   7       82.00       92.89      6.62 o 
   5   0   7        3.01        4.34      2.52 o 
   6   0   7        0.30       -0.88      2.93 o 
  -6   1   7        9.26        7.53      2.29 o 
  -5   1   7        5.47        5.52      1.62 o 
  -4   1   7       17.80       18.02      1.80 o 
  -3   1   7       74.17       72.85      2.33 o 
  -2   1   7       38.78       37.77      1.45 o 
  -1   1   7      225.99      236.62      3.41 o 
   0   1   7      138.77      141.98      3.03 o 
   1   1   7       22.20       25.14      1.14 o 
   2   1   7      182.83      180.45      4.41 o 
   3   1   7       37.28       39.73      2.18 o 
   4   1   7       11.44        7.50      1.61 o 
   5   1   7       14.09       13.12      2.22 o 
   6   1   7        3.49        2.49      2.12 o 
  -6   2   7        1.46       -0.51      1.92 o 
  -5   2   7       14.22       14.42      2.02 o 
  -4   2   7      110.69      103.32      3.18 o 
  -3   2   7       21.06       21.00      1.59 o 
  -2   2   7       67.13       69.85      1.63 o 
  -1   2   7       59.75       57.07      1.16 o 
   0   2   7      814.31      836.99     19.19 o 
   1   2   7        9.59        9.59      0.88 o 
   2   2   7      624.94      608.58     11.13 o 
   3   2   7      158.19      159.68      6.87 o 
   4   2   7       47.97       47.78      2.64 o 
   5   2   7       11.16        8.97      2.00 o 
   6   2   7       13.57       15.06      3.51 o 
  -6   3   7       17.28       12.38      3.59 o 
  -5   3   7       18.79       18.94      2.20 o 
  -4   3   7       14.15       12.50      1.64 o 
  -3   3   7       78.16       77.79      2.00 o 
  -2   3   7       50.17       47.70      1.78 o 
  -1   3   7        9.82        8.50      0.89 o 
   0   3   7      791.90      834.57     12.54 o 
   1   3   7      204.06      210.08      4.22 o 
   2   3   7       18.65       19.12      1.08 o 
   3   3   7      135.57      134.19      3.33 o 
   4   3   7       25.22       26.99      2.11 o 
   5   3   7       11.23       13.92      3.01 o 
  -5   4   7        3.89        2.08      2.51 o 
  -4   4   7       73.28       67.14      3.21 o 
  -3   4   7       27.47       24.16      1.60 o 
  -2   4   7       21.52       22.18      1.43 o 
  -1   4   7       27.68       27.54      1.53 o 
   0   4   7       17.85       18.64      0.96 o 
   1   4   7      110.70      115.99      2.99 o 
   2   4   7      131.96      137.80      3.80 o 
   3   4   7        2.48        1.68      1.01 o 
   4   4   7       47.87       49.57      3.95 o 
   5   4   7        7.50        4.43      2.74 o 
  -5   5   7       14.42       12.50      3.39 o 
  -4   5   7        3.80        1.47      2.25 o 
  -3   5   7      173.37      177.19      5.58 o 
  -2   5   7        4.59        2.95      1.10 o 
  -1   5   7      192.96      187.91      4.77 o 
   0   5   7       41.86       45.43      1.91 o 
   1   5   7       13.24       11.50      1.04 o 
   2   5   7       22.55       25.30      1.55 o 
   3   5   7        7.80        6.68      2.03 o 
   4   5   7        3.50        1.85      2.13 o 
   5   5   7        2.44        1.56      2.91 o 
  -4   6   7       75.87       70.82      5.48 o 
  -3   6   7       14.69       13.94      2.74 o 
  -2   6   7       65.73       65.72      6.42 o 
  -1   6   7       59.16       54.93      2.46 o 
   0   6   7       45.74       46.35      2.07 o 
   1   6   7        3.38        3.80      1.10 o 
   2   6   7       58.68       56.20      3.50 o 
   3   6   7       38.22       40.41      3.55 o 
   4   6   7       11.08        9.62      2.77 o 
  -4   7   7        2.29        5.20      3.37 o 
  -3   7   7        8.98       13.49      3.21 o 
  -2   7   7        3.37        5.85      2.54 o 
  -1   7   7       50.00       41.66      5.23 o 
   0   7   7       33.03       30.02      2.34 o 
   1   7   7       55.81       63.86      3.42 o 
   2   7   7       43.18       43.47      3.18 o 
   3   7   7        4.43        4.25      2.22 o 
  -3   8   7       17.08       10.27      4.41 o 
  -2   8   7       28.89       31.27      4.95 o 
  -1   8   7       20.93       23.50      6.01 o 
   0   8   7       49.29       55.93     11.95 o 
   1   8   7       59.52       56.57      7.98 o 
   2   8   7       38.00       41.13      3.97 o 
  -6   0   8       12.82       16.76      3.52 o 
  -5   0   8       16.03       15.29      2.92 o 
  -4   0   8       64.34       60.75      4.08 o 
  -3   0   8       35.87       37.62      2.75 o 
  -2   0   8      153.65      166.29      5.26 o 
  -1   0   8      114.06      111.21      3.02 o 
   0   0   8      114.45      105.00      2.47 o 
   1   0   8       48.23       43.63      2.32 o 
   2   0   8       27.97       22.46      2.95 o 
   3   0   8        5.63        5.48      1.85 o 
   4   0   8       39.48       38.43      3.54 o 
   5   0   8       26.16       23.23      3.87 o 
   6   0   8        2.30        4.53      3.57 o 
  -6   1   8       46.49       42.90      3.35 o 
  -5   1   8       11.84        8.86      1.79 o 
  -4   1   8       48.45       52.44      2.58 o 
  -3   1   8       97.87       99.10      2.73 o 
  -2   1   8      543.86      547.01      6.49 o 
  -1   1   8        3.56        3.43      0.69 o 
   0   1   8     3114.99     3055.92     47.23 o 
   1   1   8       41.41       40.84      1.49 o 
   2   1   8       23.61       22.10      1.54 o 
   3   1   8       53.81       53.80      2.41 o 
   4   1   8       29.39       30.42      2.37 o 
   5   1   8       19.01       20.59      2.44 o 
   6   1   8       10.22        9.06      2.48 o 
  -6   2   8       27.40       27.46      3.38 o 
  -5   2   8       24.51       22.18      2.27 o 
  -4   2   8        0.81        1.16      1.13 o 
  -3   2   8        0.39        0.35      0.80 o 
  -2   2   8        2.72        2.69      0.71 o 
  -1   2   8       33.28       37.01      1.22 o 
   0   2   8      123.40      123.58      2.49 o 
   1   2   8      165.26      175.19      5.44 o 
   2   2   8       17.57       16.38      1.37 o 
   3   2   8       44.17       42.47      2.17 o 
   4   2   8       42.86       45.54      2.67 o 
   5   2   8        3.36        2.13      1.66 o 
   6   2   8        7.29        4.83      3.13 o 
  -6   3   8        6.08        6.95      3.16 o 
  -5   3   8        8.06        5.73      2.01 o 
  -4   3   8       27.80       23.74      1.97 o 
  -3   3   8       45.30       43.92      1.71 o 
  -2   3   8      146.72      136.65      4.12 o 
  -1   3   8       86.56       80.00      2.26 o 
   0   3   8       86.88       84.18      3.69 o 
   1   3   8      284.41      285.48      4.93 o 
   2   3   8      138.56      137.89      3.36 o 
   3   3   8      170.90      155.72      6.32 o 
   4   3   8       20.85       22.16      2.50 o 
   5   3   8        8.95        8.67      2.84 o 
  -5   4   8        0.31       -0.45      2.31 o 
  -4   4   8       21.50       22.92      2.27 o 
  -3   4   8       28.12       24.42      2.02 o 
  -2   4   8      139.78      132.12      3.33 o 
  -1   4   8        6.01        7.61      1.22 o 
   0   4   8       10.58        9.53      0.87 o 
   1   4   8       92.41       88.70      3.65 o 
   2   4   8       18.74       17.96      1.21 o 
   3   4   8       24.85       21.23      1.66 o 
   4   4   8       11.53        9.21      2.84 o 
   5   4   8        1.14        3.79      2.75 o 
  -5   5   8        6.90        5.22      2.99 o 
  -4   5   8       25.49       25.74      3.48 o 
  -3   5   8      168.28      171.00      4.09 o 
  -2   5   8      115.38      109.10      3.23 o 
  -1   5   8      155.03      158.54      4.10 o 
   0   5   8      129.17      133.05      2.71 o 
   1   5   8        4.07        3.40      0.83 o 
   2   5   8       63.41       65.25      2.20 o 
   3   5   8        3.37        6.21      2.01 o 
   4   5   8        2.95        0.80      1.91 o 
   5   5   8        3.16        3.61      2.80 o 
  -4   6   8       16.99       14.34      3.15 o 
  -3   6   8       19.77       20.40      3.08 o 
  -2   6   8       37.28       38.94      2.34 o 
  -1   6   8        3.17        3.25      1.25 o 
   0   6   8        8.75        7.98      1.27 o 
   1   6   8       13.63       14.65      1.53 o 
   2   6   8        2.10        1.70      1.68 o 
   3   6   8       25.08       23.60      2.98 o 
   4   6   8       15.76       17.34      3.25 o 
  -3   7   8       12.15       12.47      3.12 o 
  -2   7   8        2.39        2.01      2.34 o 
  -1   7   8       14.08       18.99      7.25 o 
   0   7   8       18.45       21.63      2.18 o 
   1   7   8        7.07        6.84      1.97 o 
   2   7   8       54.25       52.28      3.44 o 
   3   7   8        9.89       11.74      2.63 o 
  -2   8   8       45.48       47.27      5.76 o 
  -1   8   8       12.07       10.50      5.00 o 
   0   8   8       40.27       49.14      6.23 o 
   1   8   8       11.62       12.27      2.85 o 
   2   8   8       14.82       15.83      7.30 o 
  -6   0   9       21.32       13.35      3.54 o 
  -5   0   9       53.85       55.58      4.42 o 
  -4   0   9       97.25       91.36      4.32 o 
  -3   0   9        0.72       -0.10      1.20 o 
  -2   0   9      152.13      153.01      4.26 o 
  -1   0   9     2378.60     2475.91     26.20 o 
   0   0   9      674.66      697.16     14.32 o 
   1   0   9     1331.04     1349.89     12.74 o 
   2   0   9        2.00        0.27      1.30 o 
   3   0   9       54.45       55.45      3.68 o 
   4   0   9       30.79       28.92      3.45 o 
   5   0   9      148.89      163.33     11.13 o 
   6   0   9        2.66        4.47      3.33 o 
  -6   1   9       26.16       26.52      3.29 o 
  -5   1   9      126.45      120.02      3.96 o 
  -4   1   9       83.77       71.86      2.79 o 
  -3   1   9       99.13       91.37      2.67 o 
  -2   1   9       12.85       14.57      1.23 o 
  -1   1   9        2.03        2.35      0.73 o 
   0   1   9      871.67      866.75     10.71 o 
   1   1   9      278.67      259.01      3.73 o 
   2   1   9        0.79        1.04      0.88 o 
   3   1   9       24.45       21.85      1.91 o 
   4   1   9        7.99        8.52      1.74 o 
   5   1   9        9.48       11.89      2.55 o 
   6   1   9       16.01       18.58      2.97 o 
  -6   2   9        1.13        1.63      2.20 o 
  -5   2   9        1.43        0.91      1.43 o 
  -4   2   9       12.81       12.05      1.61 o 
  -3   2   9       18.51       17.45      1.64 o 
  -2   2   9       49.48       46.13      1.67 o 
  -1   2   9      922.26      945.34     13.73 o 
   0   2   9      214.46      222.81      7.95 o 
   1   2   9      251.75      234.40      3.81 o 
   2   2   9       36.92       39.90      1.91 o 
   3   2   9       37.31       32.30      2.06 o 
   4   2   9       25.99       25.30      2.31 o 
   5   2   9       54.12       55.42      3.29 o 
  -5   3   9       70.37       67.03      3.82 o 
  -4   3   9       74.19       72.94      3.66 o 
  -3   3   9       14.54       12.75      1.41 o 
  -2   3   9       13.06       13.56      1.61 o 
  -1   3   9       29.36       30.40      1.73 o 
   0   3   9       62.77       63.85      2.68 o 
   1   3   9      234.14      214.83      3.30 o 
   2   3   9      126.00      109.20      4.68 o 
   3   3   9      112.75      110.97      4.03 o 
   4   3   9       60.30       57.61      3.04 o 
   5   3   9       11.90        9.49      3.38 o 
  -5   4   9        6.42        5.08      2.65 o 
  -4   4   9       11.70       11.68      1.90 o 
  -3   4   9        7.38        6.05      1.44 o 
  -2   4   9      186.87      181.54      4.76 o 
  -1   4   9      126.34      119.57      4.18 o 
   0   4   9       22.85       21.06      1.40 o 
   1   4   9      516.45      537.43     10.17 o 
   2   4   9       71.22       71.27      2.04 o 
   3   4   9        9.50        8.23      1.32 o 
   4   4   9       42.63       41.59      3.71 o 
   5   4   9       25.68       17.21      3.48 o 
  -5   5   9       31.12       25.26      4.00 o 
  -4   5   9       18.94       16.48      2.93 o 
  -3   5   9       28.76       28.70      2.25 o 
  -2   5   9       68.02       61.83      3.69 o 
  -1   5   9       14.25       13.62      1.88 o 
   0   5   9       36.78       33.33      2.22 o 
   1   5   9       25.94       22.61      1.82 o 
   2   5   9       61.40       61.48      3.53 o 
   3   5   9        0.64        0.48      1.70 o 
   4   5   9        1.91        0.83      2.21 o 
   5   5   9        1.11        1.14      2.51 o 
  -4   6   9       40.72       36.00      4.13 o 
  -3   6   9       43.28       38.62      3.89 o 
  -2   6   9       22.78       21.62      2.01 o 
  -1   6   9        2.84        3.55      1.18 o 
   0   6   9       19.37       20.12      3.34 o 
   1   6   9       10.97       12.41      1.69 o 
   2   6   9       15.20       17.75      2.92 o 
   3   6   9       12.25       11.25      2.52 o 
   4   6   9        8.81        5.74      2.63 o 
  -3   7   9        7.50        5.64      2.71 o 
  -2   7   9        0.31        0.97      2.33 o 
  -1   7   9       10.72        7.31      1.65 o 
   0   7   9       75.20       79.80     12.26 o 
   1   7   9        4.63        5.90      1.90 o 
   2   7   9       27.37       24.72      4.43 o 
   3   7   9        9.28       10.21      2.67 o 
  -2   8   9       47.57       50.43      5.51 o 
  -1   8   9       65.18       63.97     21.68 o 
   0   8   9        4.24        6.69      3.96 o 
   1   8   9        9.83        7.13      2.44 o 
   2   8   9        7.93        6.95      2.47 o 
  -6   0  10       42.72       37.96      4.60 o 
  -5   0  10      171.59      162.36      9.10 o 
  -4   0  10        6.81        8.38      2.10 o 
  -3   0  10       25.39       27.71      2.87 o 
  -2   0  10       87.61       86.03      4.28 o 
  -1   0  10        2.72        5.04      1.26 o 
   0   0  10      303.62      296.33     11.41 o 
   1   0  10      481.98      480.88      7.75 o 
   2   0  10        6.98        5.22      1.66 o 
   3   0  10        2.35        0.77      1.58 o 
   4   0  10        0.08        0.00      1.88 o 
   5   0  10       39.75       50.25     11.60 o 
  -6   1  10       18.06       16.01      2.52 o 
  -5   1  10       50.32       48.02      3.01 o 
  -4   1  10      136.00      122.93      4.83 o 
  -3   1  10       90.38       86.04      2.73 o 
  -2   1  10        1.23        0.22      0.72 o 
  -1   1  10      414.57      449.60      4.14 o 
   0   1  10      957.51     1055.12      8.00 o 
   1   1  10      348.41      348.95      8.82 o 
   2   1  10       48.91       40.75      2.15 o 
   3   1  10       15.90       17.27      1.81 o 
   4   1  10       28.89       26.44      2.90 o 
   5   1  10       10.06       13.26      2.41 o 
  -6   2  10       11.03        7.43      2.66 o 
  -5   2  10        4.68        3.86      1.66 o 
  -4   2  10        4.91        2.25      1.22 o 
  -3   2  10       12.89       15.34      1.33 o 
  -2   2  10      346.80      332.55      5.00 o 
  -1   2  10      567.16      608.55     10.30 o 
   0   2  10      368.82      377.29      7.14 o 
   1   2  10        0.73        0.05      0.98 o 
   2   2  10       70.03       69.81      2.44 o 
   3   2  10        9.07        8.67      1.48 o 
   4   2  10       52.03       50.99      2.80 o 
   5   2  10       12.00       11.81      2.22 o 
  -5   3  10        2.74        1.51      1.77 o 
  -4   3  10       60.31       56.64      3.07 o 
  -3   3  10      148.31      142.72      4.86 o 
  -2   3  10       35.17       26.22      6.23 o 
  -1   3  10       45.19       45.64      2.04 o 
   0   3  10       21.35       25.27      1.36 o 
   1   3  10        3.48        4.13      1.01 o 
   2   3  10      119.80      116.63      2.89 o 
   3   3  10      108.16      104.88      3.20 o 
   4   3  10       69.34       58.13      2.92 o 
   5   3  10        7.96        7.47      2.93 o 
  -5   4  10       20.50       16.12      3.22 o 
  -4   4  10       92.96       93.78      4.04 o 
  -3   4  10        0.90        1.16      1.19 o 
  -2   4  10        1.76        2.86      1.92 o 
  -1   4  10       42.88       42.88      2.25 o 
   0   4  10      100.40       94.51      3.63 o 
   1   4  10      282.86      267.20     21.22 o 
   2   4  10      330.06      310.85      4.85 o 
   3   4  10       73.40       74.68      4.87 o 
   4   4  10        7.20        6.48      2.41 o 
   5   4  10        7.89       11.11      3.25 o 
  -5   5  10        7.52        4.63      2.94 o 
  -4   5  10        9.33        8.53      2.55 o 
  -3   5  10       35.21       34.41      2.49 o 
  -2   5  10       13.28       12.43      1.77 o 
  -1   5  10       56.34       56.17      3.72 o 
   0   5  10       27.29       25.72      1.75 o 
   1   5  10        7.12        7.31      1.21 o 
   2   5  10        7.64        6.91      1.28 o 
   3   5  10       19.59       16.43      2.67 o 
   4   5  10        5.05        2.84      2.39 o 
  -4   6  10       13.81       12.20      3.13 o 
  -3   6  10       17.99       18.81      2.98 o 
  -2   6  10        1.23        1.90      1.31 o 
  -1   6  10       29.13       26.90      2.21 o 
   0   6  10       67.39       69.25      4.94 o 
   1   6  10        3.69        4.27      1.26 o 
   2   6  10        7.19        5.43      2.02 o 
   3   6  10        4.36        2.13      2.07 o 
   4   6  10        0.31        0.11      2.27 o 
  -3   7  10        6.33        5.73      2.69 o 
  -2   7  10        5.52        1.96      2.48 o 
  -1   7  10       10.81       11.26      2.64 o 
   0   7  10       18.58       19.36      2.65 o 
   1   7  10       18.37       23.50      3.03 o 
   2   7  10        2.17        2.32      2.12 o 
   3   7  10        1.75        1.85      2.19 o 
  -2   8  10       38.10       43.97      5.21 o 
  -1   8  10       73.36       67.05     23.02 o 
   0   8  10        1.63        0.60      3.57 o 
   1   8  10       13.25       14.64      5.93 o 
   2   8  10        3.06        2.11      2.44 o 
  -6   0  11        0.40        0.17      2.63 o 
  -5   0  11      122.44      103.97      7.24 o 
  -4   0  11       15.87       14.27      2.45 o 
  -3   0  11        8.08        9.48      1.98 o 
  -2   0  11        0.13       -0.46      1.24 o 
  -1   0  11       52.51       62.29      3.09 o 
   0   0  11       33.85       25.79      2.32 o 
   1   0  11      374.08      350.21     17.80 o 
   2   0  11      132.07      127.69      7.15 o 
   3   0  11       47.03       46.59      3.61 o 
   4   0  11        2.13        5.81      2.25 o 
   5   0  11       13.16       15.97      4.03 o 
  -6   1  11       14.62       15.48      3.15 o 
  -5   1  11        7.00        6.54      1.72 o 
  -4   1  11       38.38       39.23      2.46 o 
  -3   1  11       35.69       35.06      2.26 o 
  -2   1  11       36.14       37.92      1.70 o 
  -1   1  11      150.08      167.93      3.11 o 
   0   1  11       18.24       14.94      1.38 o 
   1   1  11      317.70      305.64      5.04 o 
   2   1  11       15.19       16.16      1.59 o 
   3   1  11       86.49       82.29      4.19 o 
   4   1  11        1.85        1.62      1.45 o 
   5   1  11        7.09        4.96      1.93 o 
  -5   2  11        1.72        1.13      1.68 o 
  -4   2  11       31.19       29.96      2.23 o 
  -3   2  11        0.60        0.82      1.05 o 
  -2   2  11      823.27      842.52     14.10 o 
  -1   2  11      440.03      452.85      9.55 o 
   0   2  11       88.49       98.91      4.67 o 
   1   2  11       65.28       61.15      2.31 o 
   2   2  11        4.96        4.48      1.21 o 
   3   2  11       46.04       43.47      2.50 o 
   4   2  11       50.36       47.08      2.90 o 
   5   2  11        6.48        6.08      1.93 o 
  -5   3  11       16.91       17.65      2.58 o 
  -4   3  11       14.46       12.27      1.92 o 
  -3   3  11      149.53      143.86      6.22 o 
  -2   3  11      161.46      167.10      5.94 o 
  -1   3  11       25.86       25.11      1.26 o 
   0   3  11       30.13       29.36      1.48 o 
   1   3  11      118.96      114.14      2.86 o 
   2   3  11      173.97      169.94      3.55 o 
   3   3  11      202.44      191.37      4.97 o 
   4   3  11       52.44       44.72      2.73 o 
   5   3  11        1.26        4.21      2.64 o 
  -5   4  11        7.80        6.79      2.96 o 
  -4   4  11       13.53       14.03      2.11 o 
  -3   4  11        3.01        2.93      1.38 o 
  -2   4  11      278.40      268.26      4.82 o 
  -1   4  11       21.33       21.49      1.76 o 
   0   4  11       38.61       33.77      1.48 o 
   1   4  11      240.97      227.79     21.12 o 
   2   4  11      190.72      197.73      5.03 o 
   3   4  11       74.52       67.00      3.06 o 
   4   4  11       47.88       48.64      4.17 o 
   5   4  11        4.15        5.83      2.95 o 
  -4   5  11       34.97       30.26      3.68 o 
  -3   5  11        7.59        8.28      1.69 o 
  -2   5  11       35.18       32.64      2.53 o 
  -1   5  11       88.43       85.68      4.02 o 
   0   5  11       95.08       96.71      3.24 o 
   1   5  11       73.67       73.73      2.81 o 
   2   5  11       69.98       67.77      4.69 o 
   3   5  11       15.80       16.29      2.72 o 
   4   5  11        1.34        4.13      3.59 o 
  -4   6  11        0.25       -0.90      2.39 o 
  -3   6  11       21.16       20.21      3.06 o 
  -2   6  11       65.78       59.73      3.02 o 
  -1   6  11       36.90       33.49      3.58 o 
   0   6  11        6.18        5.35      1.97 o 
   1   6  11       13.77       17.41      1.91 o 
   2   6  11        7.81        6.87      1.97 o 
   3   6  11        4.80        8.64      2.37 o 
   4   6  11       25.36       30.67      4.06 o 
  -3   7  11        2.26        1.09      2.89 o 
  -2   7  11       11.43       13.58      3.18 o 
  -1   7  11       13.49       15.96      2.55 o 
   0   7  11        0.98        1.38      1.77 o 
   1   7  11       12.26       16.91      2.75 o 
   2   7  11       46.30       49.67      5.46 o 
   3   7  11       26.05       29.14      4.67 o 
  -1   8  11        1.52        0.88      1.45 o 
   0   8  11       27.87       34.20      6.06 o 
   1   8  11       17.77       16.63      3.00 o 
  -5   0  12       43.43       37.05      5.24 o 
  -4   0  12       26.30       27.87      3.24 o 
  -3   0  12      303.00      301.77      6.98 o 
  -2   0  12        7.79        7.86      1.66 o 
  -1   0  12      117.17      129.76      4.07 o 
   0   0  12       20.81       17.12      2.15 o 
   1   0  12        4.16        5.14      1.99 o 
   2   0  12      170.31      171.81      7.73 o 
   3   0  12        7.62        6.50      2.04 o 
   4   0  12       25.91       22.95      3.31 o 
   5   0  12      153.87      156.48     11.63 o 
  -5   1  12        1.38        0.62      1.50 o 
  -4   1  12      235.58      239.89      5.10 o 
  -3   1  12      171.58      171.34      4.45 o 
  -2   1  12      272.63      283.93      4.90 o 
  -1   1  12      137.55      132.03      4.82 o 
   0   1  12      217.11      220.74      3.84 o 
   1   1  12       34.84       31.82      1.91 o 
   2   1  12       41.03       40.46      2.37 o 
   3   1  12       22.28       22.66      2.07 o 
   4   1  12       15.67       18.39      2.24 o 
   5   1  12       17.93       20.43      2.77 o 
  -5   2  12        8.09        6.82      2.09 o 
  -4   2  12        3.48        3.13      1.30 o 
  -3   2  12       52.83       50.54      2.41 o 
  -2   2  12      136.74      144.28      2.83 o 
  -1   2  12       92.88       92.59      3.36 o 
   0   2  12      175.62      185.77      4.44 o 
   1   2  12        8.82        8.33      1.30 o 
   2   2  12       45.85       40.76      2.26 o 
   3   2  12       13.78       11.31      1.73 o 
   4   2  12       27.37       26.81      2.50 o 
   5   2  12       16.50       14.46      2.47 o 
  -5   3  12        4.22        2.97      1.91 o 
  -4   3  12       36.92       36.41      3.74 o 
  -3   3  12      420.66      401.03     10.94 o 
  -2   3  12      353.23      342.47      9.23 o 
  -1   3  12      360.82      375.00      6.23 o 
   0   3  12      123.14      118.23      2.60 o 
   1   3  12      120.22      123.28      4.18 o 
   2   3  12       71.34       73.68      2.79 o 
   3   3  12      235.75      233.11      7.87 o 
   4   3  12       62.54       58.44      3.20 o 
   5   3  12        3.95        0.56      2.71 o 
  -5   4  12        1.75       -0.06      2.28 o 
  -4   4  12       13.24       13.66      2.14 o 
  -3   4  12      118.64      116.68      5.40 o 
  -2   4  12       21.62       21.06      1.97 o 
  -1   4  12       29.47       30.06      2.04 o 
   0   4  12       94.31       93.98      2.42 o 
   1   4  12       84.15       86.55      2.48 o 
   2   4  12      269.83      278.64      5.80 o 
   3   4  12       67.86       64.42      3.11 o 
   4   4  12       44.90       55.97      4.56 o 
  -4   5  12       13.47       19.85      3.31 o 
  -3   5  12       44.93       36.34      2.66 o 
  -2   5  12       49.76       46.31      2.67 o 
  -1   5  12      141.39      140.48      3.85 o 
   0   5  12       70.46       64.78      4.11 o 
   1   5  12       61.46       57.69      2.50 o 
   2   5  12        8.26        9.38      1.46 o 
   3   5  12       26.89       27.18      3.33 o 
   4   5  12       11.08       12.62      3.03 o 
  -4   6  12        0.21        1.73      2.50 o 
  -3   6  12       36.01       33.86      3.73 o 
  -2   6  12        3.54        3.99      1.66 o 
  -1   6  12       44.60       51.27      2.98 o 
   0   6  12        5.53        3.24      1.39 o 
   1   6  12        9.39       10.16      2.37 o 
   2   6  12       21.75       26.47      2.99 o 
   3   6  12       41.46       39.67      4.46 o 
  -3   7  12       19.16       14.07      3.65 o 
  -2   7  12       58.15       56.44      5.10 o 
  -1   7  12       53.30       52.31      3.15 o 
   0   7  12       22.56       18.42      4.38 o 
   1   7  12        9.87        8.04      2.44 o 
   2   7  12        2.26        4.43      2.37 o 
  -1   8  12        3.05        3.92      2.81 o 
   0   8  12        1.17        2.00      6.67 o 
  -5   0  13       30.65       26.74      3.73 o 
  -4   0  13       23.00       22.44      3.91 o 
  -3   0  13      406.57      409.60      9.84 o 
  -2   0  13      126.11      127.12      4.30 o 
  -1   0  13        2.84        3.75      1.44 o 
   0   0  13        0.26       -0.60      1.19 o 
   1   0  13       56.00       49.97      6.13 o 
   2   0  13      117.02      127.48      4.96 o 
   3   0  13       18.44       17.13      2.69 o 
   4   0  13        0.02        1.04      2.06 o 
   5   0  13        8.65        8.32      3.16 o 
  -5   1  13       23.49       24.80      2.50 o 
  -4   1  13       31.85       31.85      2.47 o 
  -3   1  13       16.72       16.05      1.72 o 
  -2   1  13      114.61       91.18     10.64 o 
  -1   1  13      400.56      412.79      5.05 o 
   0   1  13      112.33      119.77      3.06 o 
   1   1  13       55.06       56.57      2.44 o 
   2   1  13       40.63       42.24      2.41 o 
   3   1  13       60.29       58.09      3.82 o 
   4   1  13       51.05       47.33      3.05 o 
   5   1  13       16.68       17.14      2.60 o 
  -5   2  13        0.94        0.92      1.71 o 
  -4   2  13       25.07       26.63      2.57 o 
  -3   2  13      539.76      528.86     11.23 o 
  -2   2  13       90.16       85.56      2.43 o 
  -1   2  13      126.59      141.64      2.82 o 
   0   2  13      266.09      264.79      7.82 o 
   1   2  13       55.51       53.35      2.39 o 
   2   2  13       20.84       20.93      1.91 o 
   3   2  13      120.44      118.46      3.70 o 
   4   2  13       34.72       35.14      3.37 o 
   5   2  13       27.75       29.85      3.35 o 
  -5   3  13       25.59       26.76      2.99 o 
  -4   3  13      117.00      117.39      4.23 o 
  -3   3  13       73.24       70.25      3.98 o 
  -2   3  13      320.80      324.91      6.82 o 
  -1   3  13       97.12      101.63      2.33 o 
   0   3  13       37.90       34.14      2.88 o 
   1   3  13       55.20       49.83      3.42 o 
   2   3  13      150.06      149.61      3.97 o 
   3   3  13       58.72       57.10      2.87 o 
   4   3  13       45.08       46.16      3.34 o 
   5   3  13        1.47        0.84      2.48 o 
  -4   4  13       40.26       43.09      3.08 o 
  -3   4  13      144.32      138.54      5.12 o 
  -2   4  13      140.41      140.99      3.86 o 
  -1   4  13      186.96      195.26      7.73 o 
   0   4  13       16.29       13.70      1.36 o 
   1   4  13       37.11       36.70      2.24 o 
   2   4  13      185.10      189.70      5.58 o 
   3   4  13      123.91      119.77      4.63 o 
   4   4  13       20.59       22.96      3.57 o 
  -4   5  13        2.05        4.10      2.55 o 
  -3   5  13        7.87        9.00      1.81 o 
  -2   5  13        1.92        1.04      1.23 o 
  -1   5  13      191.91      176.17      6.28 o 
   0   5  13       92.13       86.77      3.39 o 
   1   5  13      157.02      157.24      6.23 o 
   2   5  13       11.26        9.18      1.55 o 
   3   5  13       35.21       38.27      4.44 o 
   4   5  13        1.04        2.21      2.40 o 
  -3   6  13        3.93        2.83      2.43 o 
  -2   6  13       28.45       25.68      4.32 o 
  -1   6  13       78.77       71.79      5.46 o 
   0   6  13      102.93       99.41      4.99 o 
   1   6  13        3.25        4.54      2.04 o 
   2   6  13        0.61       -0.88      1.71 o 
   3   6  13       13.02       13.59      2.97 o 
  -2   7  13       11.84       10.10      3.12 o 
  -1   7  13       23.10       25.12      2.60 o 
   0   7  13       36.51       34.31      5.29 o 
   1   7  13        5.37        4.89      3.11 o 
   2   7  13        3.52        4.88      2.40 o 
  -5   0  14        1.61        4.57      2.52 o 
  -4   0  14        8.99        8.48      2.40 o 
  -3   0  14      118.73      112.95      4.81 o 
  -2   0  14        3.52        3.84      1.55 o 
  -1   0  14       32.49       40.71      2.88 o 
   0   0  14       56.36       56.01      3.40 o 
   1   0  14       19.56       17.98      4.27 o 
   2   0  14      156.24      157.50      5.95 o 
   3   0  14      187.68      169.89      6.20 o 
   4   0  14       45.02       44.49      4.31 o 
   5   0  14       21.84       28.83      4.39 o 
  -5   1  14        9.63        7.94      2.07 o 
  -4   1  14       95.12       88.86      3.46 o 
  -3   1  14        2.18        2.42      1.24 o 
  -2   1  14      153.91      161.32      3.79 o 
  -1   1  14       73.30       79.12      2.59 o 
   0   1  14      139.76      148.05      3.45 o 
   1   1  14       84.45       78.98      2.92 o 
   2   1  14      175.56      173.37      7.48 o 
   3   1  14       38.00       39.67      2.61 o 
   4   1  14       32.80       34.60      2.95 o 
   5   1  14       17.66       15.15      2.65 o 
  -5   2  14        8.96        8.91      2.23 o 
  -4   2  14       74.35       77.55      3.68 o 
  -3   2  14        4.00        2.93      1.25 o 
  -2   2  14      259.66      274.17      4.54 o 
  -1   2  14      203.92      217.17      4.10 o 
   0   2  14      295.17      297.90      6.27 o 
   1   2  14       42.73       44.72      2.32 o 
   2   2  14      188.68      199.53      4.44 o 
   3   2  14       39.50       39.72      3.90 o 
   4   2  14       25.15       24.96      2.58 o 
   5   2  14       17.41       14.02      2.54 o 
  -5   3  14      128.27      133.31      5.06 o 
  -4   3  14       45.28       41.80      3.04 o 
  -3   3  14       64.80       69.26      3.35 o 
  -2   3  14       20.59       23.26      2.12 o 
  -1   3  14       18.78       18.78      1.51 o 
   0   3  14        5.00        4.13      1.14 o 
   1   3  14      422.92      427.97      8.92 o 
   2   3  14       27.15       27.17      2.23 o 
   3   3  14       48.02       43.42      2.77 o 
   4   3  14       21.62       17.93      2.36 o 
  -4   4  14      161.07      172.68     11.15 o 
  -3   4  14       41.69       44.45      2.90 o 
  -2   4  14      174.23      168.67      4.30 o 
  -1   4  14       75.27       76.79      4.14 o 
   0   4  14       72.39       69.63      2.90 o 
   1   4  14      102.23       99.44      5.58 o 
   2   4  14      144.24      135.59      3.88 o 
   3   4  14        9.55       10.77      1.74 o 
   4   4  14       35.14       29.79      3.88 o 
  -4   5  14        2.84        2.93      2.58 o 
  -3   5  14        3.99        3.06      1.55 o 
  -2   5  14      171.35      160.80      4.35 o 
  -1   5  14       96.53       90.82      3.23 o 
   0   5  14      130.61      128.80      7.48 o 
   1   5  14       54.72       55.71      2.63 o 
   2   5  14       27.69       29.97      3.15 o 
   3   5  14       18.74       24.98      3.35 o 
  -3   6  14        7.18        5.07      2.42 o 
  -2   6  14       37.39       36.10      6.90 o 
  -1   6  14      122.06      124.33      7.19 o 
   0   6  14       11.34       13.69      1.99 o 
   1   6  14       10.14       12.37      4.67 o 
   2   6  14        9.02       12.14      2.92 o 
   3   6  14        0.46        0.70      2.07 o 
  -2   7  14        1.99        6.59      3.01 o 
  -1   7  14       35.74       34.99      3.07 o 
   0   7  14       10.30       10.89      2.70 o 
   1   7  14        6.54        0.96      2.13 o 
   2   7  14        4.32        7.43      4.74 o 
  -5   0  15        2.49        2.08      2.43 o 
  -4   0  15       22.26       18.12      2.95 o 
  -3   0  15      360.66      372.67      8.38 o 
  -2   0  15       62.35       60.84      3.47 o 
  -1   0  15        5.92        7.59      1.87 o 
   0   0  15       35.94       33.05      2.94 o 
   1   0  15      101.35       92.85      4.44 o 
   2   0  15      159.35      140.65      6.03 o 
   3   0  15      150.84      154.32      9.38 o 
   4   0  15      111.75      112.03     10.76 o 
   5   0  15       29.18       38.36      4.96 o 
  -5   1  15        4.25        5.65      2.01 o 
  -4   1  15      152.19      159.31      4.42 o 
  -3   1  15       66.94       66.08      2.97 o 
  -2   1  15       41.81       45.36      2.21 o 
  -1   1  15       97.75       96.28      2.93 o 
   0   1  15       20.87       20.09      1.77 o 
   1   1  15      235.03      232.02      4.67 o 
   2   1  15      520.42      525.18      8.67 o 
   3   1  15      241.66      239.61      5.30 o 
   4   1  15       12.73       12.05      2.17 o 
   5   1  15       62.29       63.58      7.54 o 
  -5   2  15        2.41        2.25      1.90 o 
  -4   2  15        4.96        3.93      1.67 o 
  -3   2  15       53.22       50.73      2.93 o 
  -2   2  15       13.42       13.00      1.75 o 
  -1   2  15       55.17       55.90      2.87 o 
   0   2  15      523.72      528.12      6.34 o 
   1   2  15       51.13       47.15      2.50 o 
   2   2  15       29.33       30.63      2.45 o 
   3   2  15       22.95       21.73      2.29 o 
   4   2  15       18.23       18.66      2.42 o 
  -4   3  15       49.95       51.99      3.47 o 
  -3   3  15       72.27       63.69      3.28 o 
  -2   3  15       39.26       38.57      2.60 o 
  -1   3  15        6.29        4.41      1.18 o 
   0   3  15      126.13      129.05      5.29 o 
   1   3  15      380.40      399.32      9.22 o 
   2   3  15      287.15      279.57      5.38 o 
   3   3  15       69.98       71.67      3.50 o 
   4   3  15        0.13        0.95      1.52 o 
  -4   4  15       29.75       25.98      2.85 o 
  -3   4  15       93.93       89.27      3.79 o 
  -2   4  15       51.16       51.15      3.00 o 
  -1   4  15       31.29       34.57      2.63 o 
   0   4  15       80.07       86.18      2.69 o 
   1   4  15       17.05       14.54      1.79 o 
   2   4  15       15.50       13.15      1.87 o 
   3   4  15       45.36       45.17      3.69 o 
   4   4  15       10.12        8.03      2.95 o 
  -3   5  15        6.08        7.02      1.89 o 
  -2   5  15       56.29       57.23      3.06 o 
  -1   5  15       17.91       19.51      2.07 o 
   0   5  15      188.27      176.20      5.82 o 
   1   5  15       38.69       41.71      3.06 o 
   2   5  15       14.99       13.77      2.67 o 
   3   5  15        7.23        7.31      2.55 o 
  -3   6  15        0.38        0.04      2.57 o 
  -2   6  15        3.59        3.68      1.62 o 
  -1   6  15       40.75       41.67      2.97 o 
   0   6  15       19.36       16.39      3.14 o 
   1   6  15       21.16       18.69      4.07 o 
   2   6  15       31.70       29.33      3.86 o 
  -1   7  15       13.02       10.95      2.18 o 
   0   7  15       35.52       33.63     10.39 o 
   1   7  15       18.43       18.83      3.37 o 
  -5   0  16        0.01        1.99      2.83 o 
  -4   0  16        0.87        1.47      1.98 o 
  -3   0  16        6.69        7.00      2.15 o 
  -2   0  16      144.68      153.04      5.22 o 
  -1   0  16       87.76       92.29      5.53 o 
   0   0  16        0.14       -1.08      1.41 o 
   1   0  16      168.90      175.11     13.81 o 
   2   0  16      334.35      341.65      9.94 o 
   3   0  16      158.09      156.06      9.74 o 
   4   0  16       97.92      102.17      9.31 o 
  -5   1  16        7.48        8.17      2.21 o 
  -4   1  16       31.50       30.19      2.86 o 
  -3   1  16       12.44       11.49      1.74 o 
  -2   1  16      153.92      165.49      3.95 o 
  -1   1  16       28.27       29.33      2.07 o 
   0   1  16       27.06       29.48      2.15 o 
   1   1  16       75.97       66.86      4.83 o 
   2   1  16       99.61      101.79      3.62 o 
   3   1  16       51.78       53.32      3.12 o 
   4   1  16        7.00        5.92      2.02 o 
  -4   2  16       18.72       22.76      2.58 o 
  -3   2  16       31.28       32.68      2.76 o 
  -2   2  16        4.46        3.77      1.42 o 
  -1   2  16       46.32       43.25      2.23 o 
   0   2  16      235.72      242.61      5.12 o 
   1   2  16      758.23      768.77     15.22 o 
   2   2  16       80.24       79.23      3.33 o 
   3   2  16      113.70      114.58      4.64 o 
   4   2  16       11.06       10.31      2.16 o 
  -4   3  16       73.23       74.40      4.02 o 
  -3   3  16       10.44       10.58      1.96 o 
  -2   3  16       44.43       43.74      2.66 o 
  -1   3  16        7.47        7.33      1.30 o 
   0   3  16       12.23       10.09      1.53 o 
   1   3  16       51.78       52.57      2.69 o 
   2   3  16       72.73       78.04      3.22 o 
   3   3  16       25.67       30.27      2.66 o 
   4   3  16       13.75       10.26      2.99 o 
  -4   4  16       30.48       28.46      3.02 o 
  -3   4  16       51.51       57.91      3.38 o 
  -2   4  16       68.00       67.52      3.39 o 
  -1   4  16       94.97       95.87      3.60 o 
   0   4  16        3.85        5.35      1.59 o 
   1   4  16       82.96       84.79      3.45 o 
   2   4  16        6.11        3.85      2.25 o 
   3   4  16        5.14        5.32      2.49 o 
  -3   5  16       72.07       70.61      4.33 o 
  -2   5  16        4.05        4.59      1.57 o 
  -1   5  16        8.94        6.76      1.79 o 
   0   5  16       30.75       26.16      3.35 o 
   1   5  16        6.63        6.43      2.18 o 
   2   5  16       12.01       11.95      2.95 o 
   3   5  16       39.37       42.36      4.08 o 
  -2   6  16        0.02       -0.19      1.48 o 
  -1   6  16       39.39       36.12      3.08 o 
   0   6  16        1.60        1.82      1.59 o 
   1   6  16       18.49       17.13      6.15 o 
   2   6  16       44.14       53.49      4.76 o 
  -4   0  17        7.75        9.11      2.75 o 
  -3   0  17        1.76        2.87      1.99 o 
  -2   0  17      119.96      117.97      4.84 o 
  -1   0  17        8.26        4.87      1.95 o 
   0   0  17        0.41        0.01      1.49 o 
   1   0  17        0.24        0.98      1.79 o 
   2   0  17       18.03       17.35      2.98 o 
   3   0  17       49.50       45.50      4.46 o 
   4   0  17       33.07       25.78      4.66 o 
  -4   1  17        0.45        0.54      1.53 o 
  -3   1  17      108.54      118.13      3.85 o 
  -2   1  17      209.75      230.00      4.55 o 
  -1   1  17      105.45      111.04      3.70 o 
   0   1  17       59.11       56.71      2.67 o 
   1   1  17        5.47        8.34      1.64 o 
   2   1  17      107.61      104.38      3.74 o 
   3   1  17       22.41       22.31      2.52 o 
   4   1  17       26.19       27.00      2.89 o 
  -4   2  17       19.43       22.52      2.74 o 
  -3   2  17        9.34        6.80      1.83 o 
  -2   2  17        2.02        1.02      1.33 o 
  -1   2  17       14.76       13.50      1.61 o 
   0   2  17       27.97       28.98      2.20 o 
   1   2  17      140.26      153.06      4.13 o 
   2   2  17        7.51        5.45      1.63 o 
   3   2  17        4.09        3.75      1.52 o 
   4   2  17        5.69        6.51      2.08 o 
  -4   3  17       82.62       94.49      4.39 o 
  -3   3  17       49.11       51.44      3.23 o 
  -2   3  17        0.66        2.28      1.38 o 
  -1   3  17       16.13       14.39      2.20 o 
   0   3  17       52.32       52.85      4.59 o 
   1   3  17       33.79       34.59      2.61 o 
   2   3  17       20.93       21.49      2.28 o 
   3   3  17        5.66        6.98      1.87 o 
  -3   4  17       40.75       44.82      3.27 o 
  -2   4  17       32.08       30.89      2.63 o 
  -1   4  17        3.57        3.51      1.41 o 
   0   4  17       19.51       19.87      2.15 o 
   1   4  17        3.86        4.29      1.45 o 
   2   4  17       18.71       18.89      2.19 o 
   3   4  17        0.81       -0.12      2.23 o 
  -3   5  17       28.22       26.62      2.82 o 
  -2   5  17        4.84        4.55      1.63 o 
  -1   5  17       20.86       17.34      2.35 o 
   0   5  17       11.96       10.05      1.88 o 
   1   5  17       18.75       24.01      5.39 o 
   2   5  17        3.98        5.48      2.56 o 
  -2   6  17        6.67        4.24      1.78 o 
  -1   6  17       33.03       29.19      2.96 o 
   0   6  17        2.18        1.11      1.51 o 
   1   6  17        2.55        4.11      2.50 o 
  -4   0  18       20.93       19.12      3.30 o 
  -3   0  18       66.75       62.91      4.48 o 
  -2   0  18       47.66       49.65      3.66 o 
  -1   0  18        0.08       -0.37      1.65 o 
   0   0  18       11.55        8.08      2.20 o 
   1   0  18       54.75       56.83      4.10 o 
   2   0  18       55.56       58.61      6.67 o 
   3   0  18      175.54      182.02     15.97 o 
   4   0  18        8.13       11.94      3.48 o 
  -4   1  18        8.64        9.83      2.21 o 
  -3   1  18       10.43       11.66      2.09 o 
  -2   1  18       43.97       45.58      2.54 o 
  -1   1  18       86.47       90.58      3.20 o 
   0   1  18       43.76       43.58      2.62 o 
   1   1  18        8.71        7.62      1.63 o 
   2   1  18       71.50       73.34      5.56 o 
   3   1  18       27.72       23.99      2.70 o 
   4   1  18       15.67       17.24      2.73 o 
  -4   2  18        2.40        1.43      1.84 o 
  -3   2  18       11.12        9.29      2.03 o 
  -2   2  18       13.80       13.37      2.51 o 
  -1   2  18       26.48       29.42      3.32 o 
   0   2  18       83.45       72.84      2.99 o 
   1   2  18       14.29       17.23      2.03 o 
   2   2  18       22.41       23.80      2.43 o 
   3   2  18        3.82        4.80      1.80 o 
  -3   3  18       14.21       15.89      2.65 o 
  -2   3  18       52.83       62.05      3.37 o 
  -1   3  18       23.23       21.28      2.37 o 
   0   3  18       18.34       18.11      1.86 o 
   1   3  18       15.63       13.77      2.18 o 
   2   3  18        6.21        5.13      1.64 o 
   3   3  18        3.03        2.16      1.62 o 
  -3   4  18        4.84        3.10      1.71 o 
  -2   4  18        9.30        9.37      1.88 o 
  -1   4  18        0.02        1.22      1.38 o 
   0   4  18        8.05       10.42      2.37 o 
   1   4  18        1.02        0.24      1.45 o 
   2   4  18        3.03        2.97      1.88 o 
   3   4  18        2.86        6.90      2.71 o 
  -2   5  18        7.31        6.29      1.96 o 
  -1   5  18       13.08       14.11      2.30 o 
   0   5  18       30.26       31.47      4.78 o 
   1   5  18       10.65       10.09      2.42 o 
   2   5  18        3.05        3.82      6.73 o 
   0   6  18        5.96        5.90      1.96 o 
  -4   0  19        0.69        0.30      2.46 o 
  -3   0  19       38.11       36.20      3.99 o 
  -2   0  19        1.93        0.89      1.85 o 
  -1   0  19       28.23       22.26      3.05 o 
   0   0  19       39.85       41.11      3.89 o 
   1   0  19       24.98       22.78      3.16 o 
   2   0  19       14.70       11.92      2.84 o 
   3   0  19       33.21       29.73      4.95 o 
  -4   1  19        3.23        2.95      1.96 o 
  -3   1  19        0.98        1.84      1.57 o 
  -2   1  19       12.23       12.54      1.77 o 
  -1   1  19      248.02      257.27      5.09 o 
   0   1  19       11.13       10.74      1.77 o 
   1   1  19       41.68       41.93      2.87 o 
   2   1  19       29.08       27.50      2.66 o 
   3   1  19        5.66        7.09      2.11 o 
  -3   2  19       10.33        7.66      2.09 o 
  -2   2  19       14.89       12.85      2.09 o 
  -1   2  19       19.28       21.77      2.05 o 
   0   2  19       34.39       32.42      2.47 o 
   1   2  19       26.22       21.64      2.24 o 
   2   2  19        4.67        3.77      1.64 o 
   3   2  19       28.04       33.45      4.53 o 
  -3   3  19       21.59       23.86      2.76 o 
  -2   3  19        2.93        4.49      1.81 o 
  -1   3  19       10.10        6.57      1.71 o 
   0   3  19       23.11       23.09      2.95 o 
   1   3  19       13.43       12.42      2.09 o 
   2   3  19        3.94        5.09      2.53 o 
   3   3  19        2.43        4.80      1.99 o 
  -2   4  19        2.95        2.68      1.65 o 
  -1   4  19       16.22       17.49      2.24 o 
   0   4  19        3.19        2.56      1.69 o 
   1   4  19       16.60       12.41      2.14 o 
   2   4  19        2.94        4.24      1.87 o 
  -1   5  19        0.35        0.82      1.61 o 
   0   5  19       60.01       65.45      5.55 o 
   1   5  19       41.65       44.58      3.30 o 
  -3   0  20        5.92        3.59      2.35 o 
  -2   0  20       21.49       17.34      3.42 o 
  -1   0  20        6.11        6.94      3.26 o 
   0   0  20      213.58      225.28      7.16 o 
   1   0  20        0.47        1.22      2.04 o 
   2   0  20        0.01        1.64     10.58 o 
   3   0  20        1.83        2.18      4.23 o 
  -3   1  20        2.40        5.81      1.90 o 
  -2   1  20       11.45       11.36      1.86 o 
  -1   1  20        4.33        4.56      1.47 o 
   0   1  20        8.12        9.28      1.76 o 
   1   1  20       56.64       60.00      3.08 o 
   2   1  20        8.03       11.85      2.92 o 
   3   1  20        5.77        5.11      1.99 o 
  -3   2  20       18.43       21.58      2.79 o 
  -2   2  20        0.82        1.18      1.53 o 
  -1   2  20        3.61        7.56      1.87 o 
   0   2  20       18.52       20.90      2.20 o 
   1   2  20        1.82        1.30      1.41 o 
   2   2  20        9.21       11.17      2.04 o 
   3   2  20       18.24       20.22      2.72 o 
  -3   3  20        0.36       -0.36      1.71 o 
  -2   3  20        3.24        4.33      1.77 o 
  -1   3  20       11.27       15.05      2.18 o 
   0   3  20        1.45        0.12      1.46 o 
   1   3  20       15.02       18.91      2.32 o 
   2   3  20       24.73       28.70      3.51 o 
  -2   4  20        8.68       13.36      2.32 o 
  -1   4  20       18.51       18.89      2.57 o 
   0   4  20       18.87       16.97      2.45 o 
   1   4  20       21.80       24.39      2.78 o 
   0   5  20       36.11       45.08      7.22 o 
  -3   0  21        0.06        1.69      2.61 o 
  -2   0  21        0.67       -0.96      2.03 o 
  -1   0  21       17.52       13.93      2.87 o 
   0   0  21        7.10       11.28      2.65 o 
   1   0  21        4.96        4.71      2.43 o 
   2   0  21        0.45       -1.99      3.62 o 
  -3   1  21        7.97       13.68      2.50 o 
  -2   1  21       23.66       27.85      2.87 o 
  -1   1  21        1.68        1.68      1.42 o 
   0   1  21       11.97       15.46      2.19 o 
   1   1  21        9.27        9.62      1.96 o 
   2   1  21        5.12        7.20      2.03 o 
  -2   2  21       26.73       33.10      3.00 o 
  -1   2  21       13.82       18.97      2.47 o 
   0   2  21        6.64        4.89      1.66 o 
   1   2  21        3.40        4.88      1.80 o 
   2   2  21        1.42        1.29      1.59 o 
  -2   3  21       18.81       24.62      2.76 o 
  -1   3  21        7.04       12.23      2.20 o 
   0   3  21       12.88       12.63      2.17 o 
   1   3  21        0.67        1.16      2.58 o 
   2   3  21       18.80       22.80      4.34 o 
  -1   4  21        2.75        3.56      2.67 o 
   0   4  21        8.45        7.27      2.05 o 
  -2   0  22       23.33       29.10      3.74 o 
  -1   0  22        0.07        0.83      2.10 o 
   0   0  22       19.57       30.86      3.87 o 
   1   0  22        6.16        9.00      2.87 o 
   2   0  22        6.75        8.06      4.39 o 
  -2   1  22       20.25       25.49      2.91 o 
  -1   1  22        4.26        5.87      1.77 o 
   0   1  22        7.31        7.10      1.77 o 
   1   1  22        6.22        8.38      1.97 o 
   2   1  22        0.72        2.63      2.30 o 
  -2   2  22        7.28       11.52      2.32 o 
  -1   2  22        4.59        6.07      2.03 o 
   0   2  22        4.31        5.47      1.99 o 
   1   2  22       10.41       15.92      2.45 o 
  -1   3  22       17.48       24.05      2.85 o 
   0   3  22        1.49        1.21      1.72 o 
  -1   0  23        1.92        3.35      2.33 o 
   0   0  23        1.37        1.94      2.37 o 
   1   0  23        3.82        5.70      2.68 o 
  -1   1  23       15.53       17.54      2.99 o 
   0   1  23       11.69       16.26      2.20 o 
   1   1  23        6.30       11.66      3.24 o 
   0   2  23       10.90       13.38      3.97 o 
                                                 
